# Supplementary material for: LAIR1 prevents excess inflammatory tissue damage in Staphylococcus aureus skin infection and cutaneous T cell lymphoma
Source: JCI Insight. 2025 Nov 13;11(1):e183935. doi: 10.1172/jci.insight.183935 (PMC12890506; doi:10.1172/jci.insight.183935)
Supplement: Supporting data values [file jciinsight-11-183935-s251.xlsx]

## Sheet: Fig. 2A
WT	KO		WT	KO		WT	KO		WT	KO		WT	KO		WT	KO		WT	KO		WT	KO		WT	KO		WT	KO		WT	KO		WT	KO		WT	KO		WT	KO		WT	KO
Day 0	Day 0		Day 1	Day 1		Day 2	Day 2		Day 3	Day 3		Day 4	Day 4		Day 5	Day 5		Day 6	Day 6		Day 7	Day 7		Day 8	Day 8		Day 9	Day 9		Day 10	Day 10		Day 11	Day 11		Day 12	Day 12		Day 13	Day 13		Day 14	Day 14
0	0		44.6194	73.1934		44.6194	60.8532		23.864	59.0791		16.0768	48.7014		21.6032	37.1305		20.881	43.5361		15.0249	37.4445		10.5975	29.516		7.7401	33.1584		4.8356	31.6512		3.5325	26.9412		1.413	13.9887		0.785	7.5988		0.628	5.7776
0	0		73.7429	98.3448		51.9984	136.59		53.694	75.2658		36.895	68.3892		54.165	53.2701		60.6648	48.042		62.4232	43.7716		42.39	34.6028		22.608	37.8213		13.4706	37.3032		5.181	28.26		3.454	13.188		2.826	5.3537		1.0048	4.6629
0	0		99.1141	35.7646		64.8567	32.2164		57.2265	29.1235		47.257	21.4148		50.9151	21.8544		49.9574	20.9438		46.158	12.2774		36.6909	8.949		39.1558	6.4998		23.1732	4.71		11.7436	2.041		4.396	1.57		2.0096	1.57		1.0048	0.1884
0	0		68.5776	75.5798		48.4659	76.302		43.96	66.4895		41.1654	53.851		41.8876	46.943		37.5544	50.554		31.4	46.3464		31.2273	42.9552		18.9028	28.8252		7.536	19.782		7.0336	7.7715		7.065	4.8356		1.884	2.6376		0.8635	1.7584
0	0		45.216	26.847		34.54	25.12		30.772	21.4305		25.905	20.881		26.376	18.6516		21.4148	16.3908		20.4414	10.4719		13.188	7.85		7.3476	5.0554		4.1448	2.6533		3.297	2.041		2.826	1.884		1.256	1.57		1.256	1.256
0	0		108.016	64.998		92.8812	68.2479		95.9427	66.0813		151.599	45.9696		82.0325	40.2705		61.0416	29.0293		46.158	28.7781		46.158	24.3036		33.912	24.3036		21.3991	14.4126		9.3258	5.966		6.594	2.5905		1.884	2.2451		1.884	1.3816
0			79.0024			169.434			308.976			245.265			251.043			224.102			204.948			189.97			154.959			122.931			89.49			39.25			38.8575			22.4196
0			194.523			132.445			175.918			149.37			145.194			88.1712			84.0735			54.4947			46.9116			38.4493			21.195			12.5286			9.0432			5.4165
0			164.473			100.606			87.606			118.865			119.273			132.445			117.593			83.3984			78.7355			53.1288			24.335			19.311			10.362			3.6267
0			148.695			105.897			48.3874			46.5348			60.6648			95.613			84.623			98.3448			99.8991			95.9427			91.7037			93.5563			92.63			92.63

## Sheet: Fig. 2B
WT	KO		WT	KO		WT	KO		WT	KO		WT	KO		WT	KO		WT	KO		WT	KO		WT	KO		WT	KO		WT	KO		WT	KO		WT	KO		WT	KO		WT	KO
Day 0	Day 0		Day 1	Day 1		Day 2	Day 2		Day 3	Day 3		Day 4	Day 4		Day 5	Day 5		Day 6	Day 6		Day 7	Day 7		Day 8	Day 8		Day 9	Day 9		Day 10	Day 10		Day 11	Day 11		Day 12	Day 12		Day 13	Day 13		Day 14	Day 14
0	0		0	0		20.9124	22.3882		23.864	29.673		16.0768	48.7014		21.6032	37.1305		20.881	43.5361		15.0249	37.4445		10.5975	29.516		7.7401	33.1584		4.8356	31.6512		3.5325	26.9412		1.413	13.9887		0.785	7.5988		0.628	5.7776
0	0		0	0		36.3926	26.376		44.5095	35.5291		36.895	51.1192		54.165	53.2701		60.6648	48.042		62.4232	43.7716		42.39	34.6028		22.608	37.8213		13.4706	37.3032		5.181	28.26		3.454	13.188		2.826	5.3537		1.0048	4.6629
0	0		0	0		17.0816	12.8112		34.0062	19.1226		47.257	21.4148		50.9151	21.8544		49.9574	20.9438		46.158	12.2774		36.6909	8.949		39.1558	6.4998		23.1732	4.71		11.7436	2.041		4.396	1.57		2.0096	1.57		1.0048	0.1884
0	0		0	0		29.0293	24.178		43.96	44.7764		41.1654	53.851		41.8876	46.943		37.5544	50.554		31.4	46.3464		31.2273	42.9552		18.9028	28.8252		7.536	19.782		7.0336	7.7715		7.065	4.8356		1.884	2.6376		0.8635	1.7584
0	0		0	0		11.2098	12.3088		30.772	21.4305		25.905	20.881		26.376	18.6516		21.4148	16.3908		20.4414	10.4719		13.188	7.85		7.3476	5.0554		4.1448	2.6533		3.297	2.041		2.826	1.884		1.256	1.57		1.256	1.256
0	0		0	0		49.7376	16.1082		57.933	25.12		151.599	26.376		82.0325	33.2055		61.0416	29.0293		46.158	28.7781		46.158	24.3036		33.912	24.3036		21.3991	14.4126		9.3258	5.966		6.594	2.5905		1.884	2.2451		1.884	1.3816
0			79.0024			169.434			200.96			103.149			251.043			224.102			204.948			189.97			154.959			122.931			89.49			39.25			38.8575			22.4196
0			0			59.346			103.856			149.37			145.194			88.1712			84.0735			54.4947			46.9116			38.4493			21.195			12.5286			9.0432			5.4165
0			30.3952			58.9064			64.998			118.865			119.273			132.445			117.593			83.3984			78.7355			53.1288			24.335			19.311			10.362			3.6267
0			34.4772			105.897			48.3874			46.5348			60.6648			95.613			84.623			98.3448			99.8991			95.9427			91.7037			93.5563			92.63			92.63

## Sheet: Fig. 3A
CXCL1	CXCL1		CXCL2	CXCL2		CCL2	CCL2		CCL3	CCL3		IL-1β	IL-1β		IL-1α	IL-1α		VEGF	VEGF		IL-15	IL-15		GM-CSF	GM-CSF		CXCL10	CXCL10		IL-6	IL-6		CCL4	CCL4		LIF	LIF		CXCL9	CXCL9		IL-12p70	IL-12p70		TNFα	TNFα		M-CSF	M-CSF
WT	KO		WT	KO		WT	KO		WT	KO		WT	KO		WT	KO		WT	KO		WT	KO		WT	KO		WT	KO		WT	KO		WT	KO		WT	KO		WT	KO		WT	KO		WT	KO		WT	KO
3023.96	10000		12253.8	14860.5		871.26	1738.85		826.19	1842.54		947.26	4970.17		1198.5	1524.52		128.67	254.08		49.99	54.08		63.17	191.32		51.52	85.05		377.66	2024.7		671.74	1077.63		94.17	239.43		45.58	18.14		55.22	45.74		20.54	20.47		460.95	1213.46
2045.09	7862.16		12454.2	13884.5		930.14	1879.42		1200.59	4752.89		1260.06	2241.32		1495.76	1596.53		115.18	264.59		53.79	59.96		65.78	141.44		117.5	165.07		224.8	667.76		1055.2	2093.34		57.51	202.37		22.24	14.53		43.2	48.59		31.01	40.52		661.34	911.77
2291.42	6566.55		13455.7	15216.9		1035.39	2638.83		1423.51	5840.41		1602.36	4737.46		1324.3	1697.09		88.81	493.13		43.07	52.32		57.41	277.67		156.81	373.09		273.48	1874.02		1208.72	2414.45		68.64	226.91		19.27	20.94		46.69	54.59		32.24	39.26		601.08	208.85
1677.89	2583.96		13359.1	13439.9		704.2	1085.67		2490.33	1354.82		1089.08	1112.66		1216.84	1705.11		58.69	101.93		40.5	47.67		28.43	74.31		186.71	194.71		67.72	326.24		1540.01	1170.55		9.96	51.53		27.5	42.3		52.07	43.2		96.2	38.4		223.36	76.92
3240.25	1418.58		13622.3	13945.9		1247.8	1068.05		2892.47	1876.61		1769.22	790.37		1510.5	1647.65		118.25	97.65		44.79	48.25		102.19	40.88		131.5	274.38		499.43	132.23		1705.18	1459.95		86.81	12.48		38.76	109.26		53.33	73.39		68.22	112.59		399.56	674.29
3081.82	4250.42		13650.4	14355.5		1330.92	2115.61		3359.17	4205.71		1869.66	2774.22		1344.09	1963.64		199.34	276.36		49.41	52.91		106	180.07		156.39	511.5		741.96	799.42		1501.01	1963.85		165.83	113.07		29.87	55.5		52.07	58.37		39.55	91.25		524.21

## Sheet: Fig. 3G
CXCL1	CXCL1	CXCL1	CXCL1		CXCL2	CXCL2	CXCL2	CXCL2		CXCL10	CXCL10	CXCL10	CXCL10		CCL2	CCL2	CCL2	CCL2		CCL4	CCL4	CCL4	CCL4		CCL3	CCL3	CCL3	CCL3		IL-6	IL-6	IL-6	IL-6		G-CSF	G-CSF	G-CSF	G-CSF		TNFα	TNFα	TNFα	TNFα		CCL5	CCL5	CCL5	CCL5
WT	KO	WT	KO		WT	KO	WT	KO		WT	KO	WT	KO		WT	KO	WT	KO		WT	KO	WT	KO		WT	KO	WT	KO		WT	KO	WT	KO		WT	KO	WT	KO		WT	KO	WT	KO		WT	KO	WT	KO
MOI 0	MOI 0	MOI 10	MOI 10		MOI 0	MOI 0	MOI 10	MOI 10		MOI 0	MOI 0	MOI 10	MOI 10		MOI 0	MOI 0	MOI 10	MOI 10		MOI 0	MOI 0	MOI 10	MOI 10		MOI 0	MOI 0	MOI 10	MOI 10		MOI 0	MOI 0	MOI 10	MOI 10		MOI 0	MOI 0	MOI 10	MOI 10		MOI 0	MOI 0	MOI 10	MOI 10		MOI 0	MOI 0	MOI 10	MOI 10
3.37	9.22	343.8	667.11		0	44.1	902.68	2251.57		36.61	96.24	739.64	3377.23		113.34	1632.93	106.15	1446.71		120.48	578.18	446.49	1293.06		24.28	117.26	211.9	287.07		0.24	0.53	48.11	82.92		0.2	0.49	8.39	14.8		0.37	3.6	12.08	17.29		0	0	12.52	15.19
3.37	17.31	774.47	1307.11		0	70.32	1583.82	4028.49		88.05	250.57	920.44	2496.28		84.86	1861.66	91.9	1721.02		98.95	240.37	504.1	2525.25		17.39	116.08	318.49	598.42		0.51	0.45	102.53	164.77		0.42	0.13	19.79	62.88		0	3.02	24.32	35.44		0	0	16.45	36.08
11.47	21.41	641.66	1227.92		0	70.32	1920.2	3987.83		57.23	623.68	839.5	5990.26		43.4	805.32	53.74	1459.75		102.98	297.09	807.49	1331.18		24.28	56.93	426	267.83		1.59	0.99	62.4	298.1		0.93	1.44	18.28	63.71		1.28	2.39	29.16	32.27		0	0.95	21.5	30.44
9.22	21.75	440.54	1005.03		14.1	73.17	1835.46	3298.04		186.24	547.26	848.43	2515.25		84.4	904.67	61.48	1386.39		139.47	277.19	904.96	1206.45		32.38	58.47	409.89	269.08		0.99	1.61	83.57	296.33		0.2	0.79	13.06	52.4		0.13	3.09	32.58	27.53		0	1.39	25.72	22.17
[truncated: 52 more columns]

## Sheet: Fig. 4F
Genotype	Treatment	ImageNumber	ObjectNumber	Pixel Area	Serpin H1 Mean Intensity
WT	PBS	1	1	103	0.128536
WT	PBS	1	2	67	0.129236
WT	PBS	1	3	6	0.201961
WT	PBS	1	4	820	0.126997
WT	PBS	1	5	112	0.128151
WT	PBS	1	6	135	0.149136
WT	PBS	1	7	446	0.142443
WT	PBS	1	8	60	0.135686
WT	PBS	1	9	46	0.123018
WT	PBS	1	10	480	0.273186
WT	PBS	1	11	481	0.213901
WT	PBS	1	12	360	0.147113
WT	PBS	1	13	212	0.14976
WT	PBS	1	14	82	0.131851
WT	PBS	1	15	15	0.128627
WT	PBS	1	16	4	0
WT	PBS	1	17	292	0.185294
WT	PBS	1	18	727	0.150886
WT	PBS	1	19	226	0.16524
WT	PBS	1	20	264	0.139372
WT	PBS	1	21	150	0.165315
WT	PBS	1	22	258	0.166928
WT	PBS	1	23	451	0.148062
WT	PBS	1	24	384	0.142411
WT	PBS	1	25	128	0.184886
WT	PBS	1	26	48	0.13269
WT	PBS	1	27	1355	0.163889
WT	PBS	1	28	1133	0.338091
WT	PBS	1	29	190	0.154734
WT	PBS	1	30	14	0.164912
WT	PBS	1	31	44	0.181793
WT	PBS	1	32	392	0.130214
WT	PBS	1	33	704	0.165126
WT	PBS	1	34	927	0.128598
WT	PBS	1	35	413	0.17213
WT	PBS	1	36	26	0.179262
WT	PBS	1	37	166	0.178884
WT	PBS	1	38	94	0.158729
WT	PBS	1	39	36	0.128369
WT	PBS	1	40	263	0.167756
WT	PBS	1	41	105	0.194945
WT	PBS	1	42	179	0.132101
WT	PBS	1	43	86	0.172155
WT	PBS	1	44	426	0.128728
WT	PBS	1	45	35	0.157636
WT	PBS	1	46	137	0.164258
WT	PBS	1	47	419	0.1382
WT	PBS	1	48	133	0.140709
WT	PBS	1	49	142	0.165915
WT	PBS	1	50	159	0.163684
WT	PBS	1	51	69	0.162289
WT	PBS	1	52	100	0.149872
WT	PBS	1	53	97	0.138471
WT	PBS	1	54	47	0.15755
WT	PBS	1	55	480	0.137422
WT	PBS	1	56	202	0.135743
WT	PBS	1	57	157	0.123762
WT	PBS	1	58	208	0.166404
WT	PBS	1	59	62	0.192383
WT	PBS	1	60	252	0.164579
WT	PBS	1	61	16	0.164239
WT	PBS	1	62	108	0.163971
WT	PBS	1	63	90	0.154466
WT	PBS	1	64	178	0.171503
WT	PBS	1	65	200	0.157502
WT	PBS	1	66	334	0.148706
WT	PBS	1	67	99	0.168545
WT	PBS	1	68	1396	0.129055
WT	PBS	1	69	111	0.15752
WT	PBS	1	70	143	0.190284
WT	PBS	1	71	1032	0.167284
WT	PBS	1	72	240	0.135549
WT	PBS	1	73	307	0.170163
WT	PBS	1	74	95	0.202159
WT	PBS	1	75	131	0.152157
WT	PBS	1	76	47	0.185691
WT	PBS	1	77	158	0.186233
WT	PBS	1	78	134	0.137205
WT	PBS	1	79	199	0.137811
WT	PBS	1	80	111	0.150084
WT	PBS	1	81	162	0.187988
WT	PBS	1	82	126	0.186759
WT	PBS	1	83	154	0.148366
WT	PBS	1	84	175	0.146702
WT	PBS	1	85	155	0.160426
WT	PBS	1	86	503	0.208349
WT	PBS	1	87	1353	0.143414
WT	PBS	1	88	260	0.151634
WT	PBS	1	89	1033	0.153831
WT	PBS	1	90	47	0.170146
WT	PBS	1	91	61	0.138924
WT	PBS	1	92	109	0.162263
WT	PBS	1	93	145	0.165641
WT	PBS	1	94	93	0.159108
WT	PBS	1	95	900	0.2323
WT	PBS	1	96	752	0.154519
WT	PBS	1	97	169	0.138277
WT	PBS	1	98	66	0.166353
WT	PBS	1	99	226	0.180927
WT	PBS	1	100	116	0.211695
WT	PBS	1	101	241	0.179378
WT	PBS	1	102	29	0.170043
WT	PBS	1	103	258	0.17025
WT	PBS	1	104	260	0.158839
WT	PBS	1	105	2415	0.13994
WT	PBS	1	106	40	0.190215
WT	PBS	1	107	77	0.152843
WT	PBS	1	108	75	0.188745
WT	PBS	1	109	144	0.170405
WT	PBS	1	110	60	0.193437
WT	PBS	1	111	391	0.193464
WT	PBS	1	112	202	0.223319
WT	PBS	1	113	226	0.161308
WT	PBS	1	114	805	0.19731
WT	PBS	1	115	131	0.224513
WT	PBS	1	116	1409	0.186349
WT	PBS	1	117	225	0.237393
WT	PBS	1	118	79	0.16115
WT	PBS	1	119	225	0.151849
WT	PBS	1	120	312	0.237978
WT	PBS	1	121	66	0.222536
WT	PBS	1	122	651	0.162389
WT	PBS	1	123	181	0.163748
WT	PBS	1	124	97	0.20637
WT	PBS	1	125	196	0.17449
WT	PBS	1	126	43	0.153641
WT	PBS	1	127	195	0.130233
WT	PBS	1	128	1997	0.175505
WT	PBS	1	129	226	0.173336
WT	PBS	1	130	175	0.193892
WT	PBS	1	131	112	0.152045
WT	PBS	1	132	1992	0.152381
WT	PBS	1	133	425	0.14722
WT	PBS	1	134	178	0.172383
WT	PBS	1	135	22	0.205265
WT	PBS	1	136	300	0.204635
WT	PBS	1	137	258	0.157059
WT	PBS	1	138	181	0.151908
WT	PBS	1	139	27	0.187304
WT	PBS	1	140	94	0.205229
WT	PBS	1	141	5	0.149353
WT	PBS	1	142	122	0.155294
WT	PBS	1	143	343	0.200932
WT	PBS	1	144	17	0.18955
WT	PBS	1	145	2134	0.211765
WT	PBS	1	146	122	0.184538
WT	PBS	1	147	125	0.175249
WT	PBS	1	148	341	0.197082
WT	PBS	1	149	85	0.180415
WT	PBS	1	150	201	0.195156
WT	PBS	1	151	159	0.199083
WT	PBS	1	152	69	0.182563
WT	PBS	1	153	76	0.194601
WT	PBS	1	154	200	0.182766
WT	PBS	1	155	45	0.154784
WT	PBS	1	156	271	0.178649
WT	PBS	1	157	193	0.150814
WT	PBS	1	158	216	0.200305
WT	PBS	1	159	58	0.136492
WT	PBS	1	160	164	0.204192
WT	PBS	1	161	109	0.182449
WT	PBS	1	162	295	0.193236
WT	PBS	1	163	245	0.197049
WT	PBS	1	164	160	0.176375
WT	PBS	1	165	179	0.159951
WT	PBS	1	166	440	0.14041
WT	PBS	1	167	162	0.163146
WT	PBS	1	168	74	0.131687
WT	PBS	1	169	1	0.208426
WT	PBS	1	170	42	0.164706
WT	PBS	1	171	85	0.169468
WT	PBS	1	172	41	0.185006
WT	PBS	1	173	167	0.133142
WT	PBS	1	174	120	0.156041
WT	PBS	1	175	101	0.216863
WT	PBS	1	176	233	0.20994
WT	PBS	1	177	139	0.143364
WT	PBS	1	178	106	0.137763
WT	PBS	1	179	143	0.151165
WT	PBS	1	180	77	0.151378
WT	PBS	1	181	906	0.282659
WT	PBS	1	182	801	0.160334
WT	PBS	1	183	462	0.153534
WT	PBS	1	184	185	0.155674
WT	PBS	1	185	99	0.223508
WT	PBS	1	186	111	0.165142
WT	PBS	1	187	1459	0.165271
WT	PBS	1	188	193	0.161647
WT	PBS	1	189	158	0.208189
WT	PBS	1	190	211	0.179399
WT	PBS	1	191	124	0.225184
WT	PBS	1	192	50	0.157432
WT	PBS	1	193	69	0
WT	PBS	1	194	32	0
WT	PBS	1	195	28	0
WT	PBS	1	196	77	0
WT	PBS	1	197	6	0
WT	PBS	1	198	27	1
WT	PBS	1	199	14	0.928389
WT	PBS	1	200	14	1
WT	PBS	1	201	46	1
WT	PBS	1	202	33	0.210186
WT	PBS	2	1	13	0.0772247
WT	PBS	2	2	151	0.100169
WT	PBS	2	3	202	0.0811493
WT	PBS	2	4	118	0.0753074
WT	PBS	2	5	183	0.104318
WT	PBS	2	6	329	0.0810895
WT	PBS	2	7	101	0.0804504
WT	PBS	2	8	149	0.153257
WT	PBS	2	9	195	0.0807843
WT	PBS	2	10	58	0
WT	PBS	2	11	175	0.0753212
WT	PBS	2	12	74	0
WT	PBS	2	13	112	0.0858712
WT	PBS	2	14	250	0.0799152
WT	PBS	2	15	12	0
WT	PBS	2	16	348	0.0760854
WT	PBS	2	17	137	0.0838118
WT	PBS	2	18	108	0.0745098
WT	PBS	2	19	68	0.0856435
WT	PBS	2	20	185	0.0893946
WT	PBS	2	21	133	0.0754902
WT	PBS	2	22	987	0.11361
WT	PBS	2	23	177	0
WT	PBS	2	24	24	0.110482
WT	PBS	2	25	154	0.0852425
WT	PBS	2	26	1337	0.103129
WT	PBS	2	27	215	0.0788966
WT	PBS	2	28	738	0.111601
WT	PBS	2	29	263	0.0817673
WT	PBS	2	30	339	0.0907328
WT	PBS	2	31	118	0.0827725
WT	PBS	2	32	194	0.231606
WT	PBS	2	33	210	0.083352
WT	PBS	2	34	252	0.0935855
WT	PBS	2	35	163	0.0929877
WT	PBS	2	36	445	0.0798464
WT	PBS	2	37	1229	0.086648
WT	PBS	2	38	3	0.0995176
WT	PBS	2	39	209	0.0864189
WT	PBS	2	40	112	0.091562
WT	PBS	2	41	543	0.131409
WT	PBS	2	42	280	0.0980392
WT	PBS	2	43	1886	0
WT	PBS	2	44	1244	0.0864997
WT	PBS	2	45	225	0.0779762
WT	PBS	2	46	1191	0.0947965
WT	PBS	2	47	281	0.103109
WT	PBS	2	48	76	0.1021
WT	PBS	2	49	205	0.149234
WT	PBS	2	50	276	0.0954771
WT	PBS	2	51	205	0.183072
WT	PBS	2	52	1564	0.102742
WT	PBS	2	53	1645	0.076677
WT	PBS	2	54	236	0.082066
WT	PBS	2	55	395	0.0952828
WT	PBS	2	56	241	0.0794452
WT	PBS	2	57	104	0.0999198
WT	PBS	2	58	24	0.103701
WT	PBS	2	59	80	0.121452
WT	PBS	2	60	233	0
WT	PBS	2	61	108	0.0810027
WT	PBS	2	62	31	0.117517
WT	PBS	2	63	450	0.0773379
WT	PBS	2	64	34	0.0921569
WT	PBS	2	65	126	0.0876961
WT	PBS	2	66	217	0.0955146
WT	PBS	2	67	389	0.0752723
WT	PBS	2	68	1228	0.108286
WT	PBS	2	69	282	0.0884793
WT	PBS	2	70	189	0.0758939
WT	PBS	2	71	167	0.0923436
WT	PBS	2	72	85	0.0941719
WT	PBS	2	73	142	0.0823429
WT	PBS	2	74	199	0.100645
WT	PBS	2	75	226	0.106647
WT	PBS	2	76	197	0.104762
WT	PBS	2	77	80	0.0966303
WT	PBS	2	78	209	0.0792157
WT	PBS	2	79	124	0.0915493
WT	PBS	2	80	108	0.0779978
WT	PBS	2	81	288	0.0893979
WT	PBS	2	82	796	0.0791082
WT	PBS	2	83	268	0.0783333
WT	PBS	2	84	108	0.0931232
WT	PBS	2	85	380	0.0889627
WT	PBS	2	86	271	0.0818083
WT	PBS	2	87	170	0.0877043
WT	PBS	2	88	193	0.150897
WT	PBS	2	89	94	0.0909277
WT	PBS	2	90	236	0.0830065
WT	PBS	2	91	338	0.096904
WT	PBS	2	92	184	0.0837566
WT	PBS	2	93	1241	0.0819147
WT	PBS	2	94	12	0.0779844
WT	PBS	2	95	1332	0.0756362
WT	PBS	2	96	274	0
WT	PBS	2	97	228	0.093104
WT	PBS	2	98	98	0.0883049
WT	PBS	2	99	1158	0.110891
WT	PBS	2	100	693	0.203207
WT	PBS	2	101	1017	0.10817
WT	PBS	2	102	31	0.151522
WT	PBS	2	103	853	0.0853013
WT	PBS	2	104	275	0.0799278
WT	PBS	2	105	298	0.0969988
WT	PBS	2	106	94	0.256036
WT	PBS	2	107	799	0.0866084
WT	PBS	2	108	128	0.0956331
WT	PBS	2	109	2501	0.0775459
WT	PBS	2	110	207	0.0938878
WT	PBS	2	111	227	0.089369
WT	PBS	2	112	27	0.0828793
WT	PBS	2	113	112	0.0828953
WT	PBS	2	114	22	0.149883
WT	PBS	2	116	248	0.143903
WT	PBS	2	117	233	0.0834328
WT	PBS	2	118	345	0.0959661
WT	PBS	2	119	96	0.0900508
WT	PBS	2	120	1238	0.0840686
WT	PBS	2	121	800	0.0771836
WT	PBS	2	122	220	0.104538
WT	PBS	2	123	141	0.121806
WT	PBS	2	124	176	0.0835311
WT	PBS	2	125	223	0.0798977
WT	PBS	2	126	1376	0.0925245
WT	PBS	2	127	809	0.149796
WT	PBS	2	128	432	0.11849
WT	PBS	2	129	129	0.1059
WT	PBS	2	130	1393	0.0866917
WT	PBS	2	131	195	0.0927808
WT	PBS	2	132	1010	0.102383
WT	PBS	2	133	221	0.0960784
WT	PBS	2	134	330	0.110211
WT	PBS	2	135	216	0
WT	PBS	2	136	296	0.100427
WT	PBS	2	137	84	0.0742362
WT	PBS	2	138	150	0.1979
WT	PBS	2	139	17	0.107572
WT	PBS	2	140	1267	0.124683
WT	PBS	2	141	121	0.0816964
WT	PBS	2	142	350	0.0956863
WT	PBS	2	143	136	0.0863834
WT	PBS	2	144	157	0.154041
WT	PBS	2	145	60	0.106536
WT	PBS	2	146	125	0.0842353
WT	PBS	2	147	963	0.109573
WT	PBS	2	148	246	0.365501
WT	PBS	2	149	373	0.0878302
WT	PBS	2	150	119	0.0929748
WT	PBS	2	151	127	0.117157
WT	PBS	2	152	2268	0.0887723
WT	PBS	2	153	278	0.149216
WT	PBS	2	154	233	0.0881569
WT	PBS	2	155	594	0.136233
WT	PBS	2	156	177	0.10424
WT	PBS	2	157	289	0.0840036
WT	PBS	2	158	1313	0.097446
WT	PBS	2	159	67	0.0890536
WT	PBS	2	160	287	0.145907
WT	PBS	2	161	249	0.0832134
WT	PBS	2	162	235	0.11455
WT	PBS	2	163	1247	0.216472
WT	PBS	2	164	77	0.078099
WT	PBS	2	165	309	0.111134
WT	PBS	2	166	110	0
WT	PBS	2	167	298	0.166862
WT	PBS	2	168	267	0.107697
WT	PBS	2	169	240	0.104598
WT	PBS	2	170	207	0.0938814
WT	PBS	2	171	174	0.128644
WT	PBS	2	172	188	0.0857556
WT	PBS	2	173	1773	0.102521
WT	PBS	2	174	213	0.0852085
WT	PBS	2	175	1420	0.0927629
WT	PBS	2	176	197	0.102369
WT	PBS	2	177	258	0.0997577
WT	PBS	2	178	132	0.111356
WT	PBS	2	179	22	0.0873544
WT	PBS	2	180	199	0.093712
WT	PBS	2	181	2052	0.0938673
WT	PBS	2	182	182	0.116663
WT	PBS	2	183	144	0.114922
WT	PBS	2	184	5	0.0990086
WT	PBS	2	185	169	0.0875883
WT	PBS	2	186	273	0.0744794
WT	PBS	2	187	112	0.0909091
WT	PBS	2	188	113	0.0761141
WT	PBS	2	189	140	0.0975663
WT	PBS	2	190	216	0.119654
WT	PBS	2	191	107	0.103986
WT	PBS	2	192	61	0.117184
WT	PBS	2	193	239	0.105098
WT	PBS	2	194	325	0.0892447
WT	PBS	2	195	112	0.0885872
WT	PBS	2	196	258	0.0787115
WT	PBS	2	197	271	0.0841229
WT	PBS	2	198	1181	0.101765
WT	PBS	2	199	390	0.196024
WT	PBS	2	200	197	0.100935
WT	PBS	2	201	324	0.10794
WT	PBS	2	202	298	0.0787924
WT	PBS	2	203	210	0.0967481
WT	PBS	2	204	588	0.0845588
WT	PBS	2	205	240	0.0962304
WT	PBS	2	206	227	0.0821793
WT	PBS	2	207	175	0.120025
WT	PBS	2	208	136	0.0797788
WT	PBS	2	209	1485	0.108769
WT	PBS	2	210	241	0.0923384
WT	PBS	2	211	310	0.0957363
WT	PBS	2	212	209	0.103081
WT	PBS	2	213	76	0.0924503
WT	PBS	2	214	124	0.0899346
WT	PBS	2	215	228	0.0975382
WT	PBS	2	216	161	0.0826443
WT	PBS	2	217	301	0.128431
WT	PBS	2	218	154	0.0921582
WT	PBS	2	219	148	0.0938085
WT	PBS	2	220	367	0.1116
WT	PBS	2	221	85	0.0907777
WT	PBS	2	222	298	0.0771414
WT	PBS	2	223	158	0.0978178
WT	PBS	2	224	229	0.0946508
WT	PBS	2	225	92	0.0807941
WT	PBS	2	226	93	0.0943522
WT	PBS	2	227	111	0.108785
WT	PBS	2	228	121	0.0753047
WT	PBS	2	229	854	0.0940001
WT	PBS	2	230	110	0.0857209
WT	PBS	2	231	246	0.0878405
WT	PBS	2	232	55	0.10273
WT	PBS	2	233	372	0.088398
WT	PBS	2	234	2778	0.0752771
WT	PBS	2	235	89	0.0770399
WT	PBS	2	236	128	0.0780074
WT	PBS	2	237	165	0.0874413
WT	PBS	2	238	111	0.137889
WT	PBS	2	239	212	0.087344
WT	PBS	2	240	230	0.0945162
WT	PBS	2	241	256	0.101034
WT	PBS	2	242	11	0.0977124
WT	PBS	2	243	208	0.116539
WT	PBS	2	244	266	0.0952633
WT	PBS	3	1	83	0.0794708
WT	PBS	3	2	147	0.088382
WT	PBS	3	3	156	0.0919306
WT	PBS	3	4	109	0.0793668
WT	PBS	3	5	90	0.0754248
WT	PBS	3	6	142	0.076084
WT	PBS	3	7	143	0.0815851
WT	PBS	3	8	32	0.0737745
WT	PBS	3	9	95	0.0809494
WT	PBS	3	10	116	0.0979716
WT	PBS	3	11	41	0.0742229
WT	PBS	3	12	153	0.0877355
WT	PBS	3	13	750	0.122803
WT	PBS	3	14	168	0.0862512
WT	PBS	3	15	290	0.0958215
WT	PBS	3	16	23	0.0734868
WT	PBS	3	17	243	0.0824498
WT	PBS	3	18	98	0.0811124
WT	PBS	3	19	224	0.0880077
WT	PBS	3	20	153	0.0817378
WT	PBS	3	21	84	0.0754902
WT	PBS	3	22	1109	0.130897
WT	PBS	3	23	271	0.0828449
WT	PBS	3	24	145	0.0841379
WT	PBS	3	25	236	0.0942672
WT	PBS	3	26	190	0.082064
WT	PBS	3	27	191	0.0812237
WT	PBS	3	28	63	0.200062
WT	PBS	3	29	170	0.076932
WT	PBS	3	30	103	0.0868456
WT	PBS	3	31	56	0.0913165
WT	PBS	3	32	23	0.0750213
WT	PBS	3	33	204	0.083218
WT	PBS	3	34	176	0.0781863
WT	PBS	3	35	199	0.103261
WT	PBS	3	36	204	0.08391
WT	PBS	3	37	239	0.0919846
WT	PBS	3	38	166	0.0759272
WT	PBS	3	39	387	0.0822921
WT	PBS	3	40	268	0.0857916
WT	PBS	3	41	236	0
WT	PBS	3	42	114	0.083782
WT	PBS	3	43	139	0.0764706
WT	PBS	3	44	171	0.0988856
WT	PBS	3	45	168	0.0907923
WT	PBS	3	46	428	0.0951914
WT	PBS	3	47	196	0.0901319
WT	PBS	3	48	215	0.0832533
WT	PBS	3	49	328	0.0849612
WT	PBS	3	50	500	0.0801052
WT	PBS	3	51	13	0.0936863
WT	PBS	3	52	100	0.0781297
WT	PBS	3	53	100	0.0805098
WT	PBS	3	54	1407	0.077451
WT	PBS	3	55	776	0.124579
WT	PBS	3	56	152	0.153351
WT	PBS	3	57	120	0.0927761
WT	PBS	3	58	358	0.085
WT	PBS	3	59	105	0.0803045
WT	PBS	3	60	149	0.0836975
WT	PBS	3	61	100	0.0833531
WT	PBS	3	62	171	0.0968235
WT	PBS	3	63	1285	0.0853113
WT	PBS	3	64	95	0.106294
WT	PBS	3	65	171	0.0894943
WT	PBS	3	66	87	0.0875358
WT	PBS	3	67	128	0.0880325
WT	PBS	3	68	232	0.0757047
WT	PBS	3	69	115	0.081998
WT	PBS	3	70	14	0.0795908
WT	PBS	3	71	210	0.0745098
WT	PBS	3	72	196	0.0753501
WT	PBS	3	73	1037	0.0932173
WT	PBS	3	74	176	0.124636
WT	PBS	3	75	3852	0.0965241
WT	PBS	3	76	231	0.107986
WT	PBS	3	77	135	0.0988201
WT	PBS	3	78	192	0.0791285
WT	PBS	3	79	120	0.0981822
WT	PBS	3	80	129	0.0806863
WT	PBS	3	81	213	0.0970664
WT	PBS	3	82	1342	0.0838811
WT	PBS	3	83	253	0.090988
WT	PBS	3	84	222	0.0894831
WT	PBS	3	85	170	0.0826179
WT	PBS	3	86	272	0.0814302
WT	PBS	3	87	1720	0.102624
WT	PBS	3	88	193	0.109298
WT	PBS	3	89	231	0.0882251
WT	PBS	3	90	291	0.108089
WT	PBS	3	91	194	0.0812614
WT	PBS	3	92	244	0.103942
WT	PBS	3	93	118	0.0860977
WT	PBS	3	94	318	0.083782
WT	PBS	3	95	199	0.093686
WT	PBS	3	96	408	0.0862154
WT	PBS	3	97	211	0.115379
WT	PBS	3	98	209	0.0921476
WT	PBS	3	99	176	0.0849798
WT	PBS	3	100	166	0.100758
WT	PBS	3	101	156	0.0836523
WT	PBS	3	102	598	0.0801408
WT	PBS	3	103	102	0.11288
WT	PBS	3	104	628	0.0844291
WT	PBS	3	105	578	0.102504
WT	PBS	3	106	122	0.0970961
WT	PBS	3	107	230	0.0896175
WT	PBS	3	108	457	0.0816709
WT	PBS	3	109	303	0.0836744
WT	PBS	3	110	243	0.0876852
WT	PBS	3	111	220	0.0996208
WT	PBS	3	112	116	0.0821569
WT	PBS	3	113	115	0.0914469
WT	PBS	3	114	486	0.0838193
WT	PBS	3	115	36	0.0888889
WT	PBS	3	116	160	0.0754902
WT	PBS	3	117	770	0.0921324
WT	PBS	3	118	203	0.130446
WT	PBS	3	119	143	0.0908143
WT	PBS	3	120	525	0.119155
WT	PBS	3	121	123	0.0856022
WT	PBS	3	122	142	0.0735533
WT	PBS	3	123	149	0.0950014
WT	PBS	3	124	1195	0.0989341
WT	PBS	3	125	277	0.177583
WT	PBS	3	126	314	0.0938062
WT	PBS	3	127	206	0.0923192
WT	PBS	3	128	276	0.0900247
WT	PBS	3	129	237	0.0853794
WT	PBS	3	130	131	0.0861752
WT	PBS	3	131	214	0.10235
WT	PBS	3	132	233	0.0872641
WT	PBS	3	133	161	0.0794076
WT	PBS	3	134	1435	0.0996955
WT	PBS	3	135	190	0.122238
WT	PBS	3	136	204	0.0820021
WT	PBS	3	137	264	0.0937909
WT	PBS	3	138	287	0.0873737
WT	PBS	3	139	576	0.106921
WT	PBS	3	140	1529	0.119894
WT	PBS	3	141	945	0.110886
WT	PBS	3	142	82	0.110078
WT	PBS	3	143	304	0.0905308
WT	PBS	3	144	307	0.0821594
WT	PBS	3	145	59	0.0823913
WT	PBS	3	146	3525	0.0749086
WT	PBS	3	147	57	0.1349
WT	PBS	3	148	87	0.104231
WT	PBS	3	149	3356	0.0922245
WT	PBS	3	150	63	0.118561
WT	PBS	3	151	98	0.0745098
WT	PBS	3	152	193	0.0880752
WT	PBS	3	153	62	0.08981
WT	PBS	3	154	314	0.0767868
WT	PBS	3	155	208	0.0885475
WT	PBS	3	156	175	0.0768854
WT	PBS	3	157	72	0.0821737
WT	PBS	3	158	177	0.101416
WT	PBS	3	159	3032	0.0826853
WT	PBS	3	160	169	0.112911
WT	PBS	3	161	118	0.0836988
WT	PBS	3	162	1024	0.101695
WT	PBS	3	163	845	0.132395
WT	PBS	3	164	14	0.120107
WT	PBS	3	165	137	0.0977591
WT	PBS	3	166	260	0.0753685
WT	PBS	3	167	121	0.0844947
WT	PBS	3	168	408	0.0920758
WT	PBS	3	169	484	0.079604
WT	PBS	3	170	221	0.0869065
WT	PBS	3	171	88	0.138408
WT	PBS	3	172	318	0.0719697
WT	PBS	3	173	150	0.0789863
WT	PBS	3	174	172	0.0821176
WT	PBS	3	175	212	0.0795714
WT	PBS	3	176	355	0.0917129
WT	PBS	3	177	259	0.0909804
WT	PBS	3	178	87	0.0874252
WT	PBS	3	179	143	0.0899256
WT	PBS	3	180	107	0.0788702
WT	PBS	3	181	2451	0.0781382
WT	PBS	3	182	125	0.12885
WT	PBS	3	183	1307	0.0815686
WT	PBS	3	184	141	0.0985073
WT	PBS	3	185	53	0.093172
WT	PBS	3	186	316	0.0720681
WT	PBS	3	187	1049	0.0876272
WT	PBS	3	188	248	0.0803716
WT	PBS	3	189	1911	0.0819576
WT	PBS	3	190	181	0.0946327
WT	PBS	3	191	656	0.0869028
WT	PBS	3	192	54	0
WT	PBS	3	193	176	0.0846784
WT	PBS	3	194	236	0.0895425
WT	PBS	3	195	21	0.0802585
WT	PBS	3	196	102	0
WT	PBS	3	197	57	0.0824859
WT	PBS	3	198	59	0
WT	PBS	3	199	15	0
WT	PBS	3	200	14	0
WT	PBS	3	201	16	0.0756303
WT	PBS	3	202	12	0.927336
WT	PBS	3	203	4	0.830341
WT	PBS	3	204	13	0.940645
WT	PBS	3	205	42	0.890196
WT	PBS	3	206	145	0.882353
KO	PBS	4	1	10	0.0745098
KO	PBS	4	2	231	0.0840676
KO	PBS	4	3	439	0.085676
KO	PBS	4	4	183	0.084603
KO	PBS	4	5	278	0.0941882
KO	PBS	4	6	388	0.0994138
KO	PBS	4	7	258	0.0787506
KO	PBS	4	8	293	0.0861942
KO	PBS	4	9	365	0.102143
KO	PBS	4	10	171	0.0867332
KO	PBS	4	11	332	0.0865698
KO	PBS	4	12	125	0.0779922
KO	PBS	4	13	178	0.0751047
KO	PBS	4	14	344	0.0964774
KO	PBS	4	15	260	0.080543
KO	PBS	4	16	52	0.0736048
KO	PBS	4	17	457	0.0870554
KO	PBS	4	18	318	0.0867185
KO	PBS	4	19	114	0.076161
KO	PBS	4	20	201	0.0823334
KO	PBS	4	21	246	0.0769967
KO	PBS	4	22	223	0.0894047
KO	PBS	4	23	198	0.0840761
KO	PBS	4	24	195	0.097275
KO	PBS	4	25	130	0.101991
KO	PBS	4	26	403	0.0844256
KO	PBS	4	27	31	0.0756483
KO	PBS	4	28	343	0.0773681
KO	PBS	4	29	189	0.0754435
KO	PBS	4	30	381	0.099017
KO	PBS	4	31	243	0.0809489
KO	PBS	4	32	265	0.103411
KO	PBS	4	33	196	0.101501
KO	PBS	4	34	100	0.0831373
KO	PBS	4	35	310	0.0804301
KO	PBS	4	36	334	0.106
KO	PBS	4	37	96	0.0747549
KO	PBS	4	38	244	0.0882353
KO	PBS	4	39	405	0.0828758
KO	PBS	4	40	190	0.0862745
KO	PBS	4	41	1592	0.135191
KO	PBS	4	42	262	0.0814698
KO	PBS	4	43	302	0
KO	PBS	4	44	624	0.0963771
KO	PBS	4	45	153	0.131234
KO	PBS	4	46	141	0.0990645
KO	PBS	4	47	210	0.0990405
KO	PBS	4	48	269	0.0892997
KO	PBS	4	49	223	0.0879219
KO	PBS	4	50	210	0.0952255
KO	PBS	4	51	1616	0.0796078
KO	PBS	4	52	121	0.0998641
KO	PBS	4	53	297	0.0889969
KO	PBS	4	54	259	0.0836205
KO	PBS	4	55	279	0.0875009
KO	PBS	4	56	197	0.0795277
KO	PBS	4	57	175	0.109923
KO	PBS	4	58	135	0.0873053
KO	PBS	4	59	300	0.0766885
KO	PBS	4	60	352	0.093817
KO	PBS	4	61	244	0.0978498
KO	PBS	4	62	82	0.0887175
KO	PBS	4	63	277	0.0969393
KO	PBS	4	64	192	0.0985489
KO	PBS	4	65	109	0.0958333
KO	PBS	4	66	203	0.126426
KO	PBS	4	67	12	0.0807109
KO	PBS	4	68	260	0.0882353
KO	PBS	4	69	257	0.10825
KO	PBS	4	70	215	0.0847639
KO	PBS	4	71	201	0.104952
KO	PBS	4	72	388	0.0830358
KO	PBS	4	73	372	0.0996159
KO	PBS	4	74	3258	0.0933903
KO	PBS	4	75	314	0.127033
KO	PBS	4	76	403	0.0839141
KO	PBS	4	77	365	0.0857977
KO	PBS	4	78	265	0.0914316
KO	PBS	4	79	444	0.0793045
KO	PBS	4	80	129	0.0902226
KO	PBS	4	81	214	0.152728
KO	PBS	4	82	560	0.0926516
KO	PBS	4	83	42	0.105532
KO	PBS	4	84	377	0.087395
KO	PBS	4	85	89	0.106392
KO	PBS	4	86	288	0.101696
KO	PBS	4	87	206	0.0994553
KO	PBS	4	88	408	0.0796497
KO	PBS	4	89	1851	0.095098
KO	PBS	4	90	224	0.133221
KO	PBS	4	91	186	0.0835959
KO	PBS	4	92	195	0.131879
KO	PBS	4	93	262	0.102645
KO	PBS	4	94	287	0.097216
KO	PBS	4	95	55	0.0895539
KO	PBS	4	96	378	0.0994652
KO	PBS	4	97	448	0.108185
KO	PBS	4	98	179	0.0836134
KO	PBS	4	99	154	0.0826597
KO	PBS	4	100	91	0.100509
KO	PBS	4	101	903	0.0942469
KO	PBS	4	102	2620	0.085723
KO	PBS	4	103	260	0.135562
KO	PBS	4	104	2127	0.0990347
KO	PBS	4	105	148	0.0990606
KO	PBS	4	106	730	0.0945681
KO	PBS	4	107	150	0.090513
KO	PBS	4	108	294	0.0850719
KO	PBS	4	109	287	0.0815926
KO	PBS	4	110	38	0.093776
KO	PBS	4	111	262	0.0925697
KO	PBS	4	112	296	0.0829816
KO	PBS	4	113	2239	0.106108
KO	PBS	4	114	331	0.107093
KO	PBS	4	115	677	0.123097
KO	PBS	4	116	351	0.0891187
KO	PBS	4	117	335	0.0785319
KO	PBS	4	118	109	0.0963418
KO	PBS	4	119	527	0.0942256
KO	PBS	4	120	260	0.0828366
KO	PBS	4	121	191	0.114992
KO	PBS	4	122	716	0.102412
KO	PBS	4	123	287	0.0907438
KO	PBS	4	124	625	0.102917
KO	PBS	4	125	153	0.0918839
KO	PBS	4	126	178	0.119159
KO	PBS	4	127	37	0.0834986
KO	PBS	4	128	211	0.0716481
KO	PBS	4	129	167	0.0988198
KO	PBS	4	130	95	0.0885758
KO	PBS	4	131	158	0.0834262
KO	PBS	4	132	103	0.118516
KO	PBS	4	133	470	0.110832
KO	PBS	4	134	164	0.0880851
KO	PBS	4	135	323	0.0780966
KO	PBS	4	136	112	0.110933
KO	PBS	4	137	229	0.0863796
KO	PBS	4	138	125	0.100591
KO	PBS	4	139	126	0.0939294
KO	PBS	4	140	390	0.106878
KO	PBS	4	141	35	0.0917345
KO	PBS	4	142	252	0.0882913
KO	PBS	4	143	1	0
KO	PBS	4	144	98	0.0990507
KO	PBS	4	145	175	0.109804
KO	PBS	4	146	273	0.07511
KO	PBS	4	147	61	0.437557
KO	PBS	4	148	18	0.087869
KO	PBS	4	149	23	0
KO	PBS	4	150	35	0
KO	PBS	4	151	20	0
KO	PBS	4	152	22	0.758727
KO	PBS	4	153	26	0.688889
KO	PBS	4	154	25	0.71202
KO	PBS	4	155	40	0.611653
KO	PBS	4	156	54	0.697843
KO	PBS	4	157	44	0.663102
KO	PBS	4	158	29	0.770287
KO	PBS	4	159	27	0.735843
KO	PBS	4	160	49	0.502255
KO	PBS	4	161	23	0.64321
KO	PBS	4	162	16	0.806774
KO	PBS	4	163	40	0.833401
KO	PBS	4	164	17	0.785621
KO	PBS	4	165	24	0.710044
KO	PBS	4	166	91	0.909974
KO	PBS	4	167	30	0.742647
KO	PBS	4	168	25	0.740588
KO	PBS	4	169	20	0.645905
KO	PBS	4	170	41	0.679575
KO	PBS	4	171	24	0.344322
KO	PBS	4	172	39	0.626144
KO	PBS	4	173	12	0.664471
KO	PBS	4	174	34	0.627059
KO	PBS	4	175	17	0.640937
KO	PBS	4	176	8	0.509967
KO	PBS	4	177	25	0.677325
KO	PBS	4	178	28	0.705556
KO	PBS	5	1	30	0.0886275
KO	PBS	5	2	602	0.262485
KO	PBS	5	3	160	0.109485
KO	PBS	5	4	336	0.097584
KO	PBS	5	5	1485	0.116134
KO	PBS	5	6	242	0.106822
KO	PBS	5	7	179	0.0968781
KO	PBS	5	8	238	0.118389
KO	PBS	5	9	245	0.0987435
KO	PBS	5	10	122	0.153552
KO	PBS	5	11	566	0.128899
KO	PBS	5	12	215	0.0918559
KO	PBS	5	13	76	0.118369
KO	PBS	5	14	284	0.0922259
KO	PBS	5	15	39	0.0874811
KO	PBS	5	16	966	0
KO	PBS	5	17	1340	0.153976
KO	PBS	5	18	422	0.154791
KO	PBS	5	19	503	0.142013
KO	PBS	5	20	85	0.102327
KO	PBS	5	21	385	0.114925
KO	PBS	5	22	149	0.13423
KO	PBS	5	23	118	0.0894328
KO	PBS	5	24	172	0.0932203
KO	PBS	5	25	1742	0.09487
KO	PBS	5	26	196	0.13827
KO	PBS	5	27	3013	0.097579
KO	PBS	5	28	1558	0.133612
KO	PBS	5	29	188	0.123205
KO	PBS	5	30	884	0.0998123
KO	PBS	5	31	237	0
KO	PBS	5	32	291	0.139575
KO	PBS	5	33	264	0.107504
KO	PBS	5	34	221	0.0942524
KO	PBS	5	35	292	0.0902109
KO	PBS	5	36	45	0.102901
KO	PBS	5	37	189	0.103277
KO	PBS	5	38	156	0.130196
KO	PBS	5	39	177	0.100674
KO	PBS	5	40	915	0.0910256
KO	PBS	5	41	171	0.110734
KO	PBS	5	42	761	0.116276
KO	PBS	5	43	249	0.117487
KO	PBS	5	44	340	0.17494
KO	PBS	5	45	268	0.110591
KO	PBS	5	46	459	0.100727
KO	PBS	5	47	220	0.0994879
KO	PBS	5	48	10	0.0927934
KO	PBS	5	49	308	0.0939572
KO	PBS	5	50	196	0.0862745
KO	PBS	5	51	1861	0.105309
KO	PBS	5	52	138	0.128571
KO	PBS	5	53	688	0.125161
KO	PBS	5	54	303	0.0919295
KO	PBS	5	55	275	0.107427
KO	PBS	5	56	119	0.1382
KO	PBS	5	57	135	0.124492
KO	PBS	5	58	347	0.0948097
KO	PBS	5	59	312	0.103384
KO	PBS	5	60	371	0.0954964
KO	PBS	5	61	392	0.0980015
KO	PBS	5	62	1432	0.126272
KO	PBS	5	63	309	0.103311
KO	PBS	5	64	433	0.151123
KO	PBS	5	65	214	0.105184
KO	PBS	5	66	337	0.10946
KO	PBS	5	67	377	0.0988272
KO	PBS	5	68	357	0.103113
KO	PBS	5	69	161	0.104343
KO	PBS	5	70	352	0.100126
KO	PBS	5	71	374	0.113409
KO	PBS	5	72	262	0.121168
KO	PBS	5	73	399	0.112237
KO	PBS	5	74	199	0.0964227
KO	PBS	5	75	295	0.103582
KO	PBS	5	76	336	0.117273
KO	PBS	5	77	126	0.101522
KO	PBS	5	78	296	0.123786
KO	PBS	5	79	313	0.104482
KO	PBS	5	80	455	0.114428
KO	PBS	5	81	775	0.0991167
KO	PBS	5	82	429	0.116242
KO	PBS	5	83	410	0.108736
KO	PBS	5	84	357	0.10868
KO	PBS	5	85	26	0.139866
KO	PBS	5	86	545	0.100796
KO	PBS	5	87	322	0.088537
KO	PBS	5	88	132	0.134369
KO	PBS	5	89	171	0.113604
KO	PBS	5	90	285	0.103595
KO	PBS	5	91	254	0.10446
KO	PBS	5	92	285	0.10741
KO	PBS	5	93	286	0.102486
KO	PBS	5	94	104	0.0966495
KO	PBS	5	95	295	0.114397
KO	PBS	5	96	197	0.111463
KO	PBS	5	97	736	0.113539
KO	PBS	5	98	110	0.100607
KO	PBS	5	99	53	0.108078
KO	PBS	5	100	136	0.0966845
KO	PBS	5	101	408	0.102257
KO	PBS	5	102	342	0.096684
KO	PBS	5	103	867	0.127288
KO	PBS	5	104	251	0.105986
KO	PBS	5	105	456	0.110048
KO	PBS	5	106	537	0.152457
KO	PBS	5	107	735	0.128148
KO	PBS	5	108	2208	0.162274
KO	PBS	5	109	402	0.182302
KO	PBS	5	110	308	0.153966
KO	PBS	5	111	225	0.116008
KO	PBS	5	112	217	0.101451
KO	PBS	5	113	555	0.131869
KO	PBS	5	114	1409	0.0984549
KO	PBS	5	115	188	0.261282
KO	PBS	5	116	93	0.159251
KO	PBS	5	117	101	0.113538
KO	PBS	5	118	388	0.132574
KO	PBS	5	119	538	0.136129
KO	PBS	5	120	327	0.104882
KO	PBS	5	121	319	0.107129
KO	PBS	5	122	279	0.127085
KO	PBS	5	123	172	0.117807
KO	PBS	5	124	231	0.103915
KO	PBS	5	125	302	0.119676
KO	PBS	5	126	1359	0.110856
KO	PBS	5	127	671	0.0957538
KO	PBS	5	128	309	0.153475
KO	PBS	5	129	284	0.113486
KO	PBS	5	130	237	0.140466
KO	PBS	5	131	204	0.0989506
KO	PBS	5	132	239	0.103566
KO	PBS	5	133	168	0.0991157
KO	PBS	5	134	279	0.0989581
KO	PBS	5	135	240	0.0952614
KO	PBS	5	136	249	0.128344
KO	PBS	5	137	210	0.114608
KO	PBS	5	138	529	0.105079
KO	PBS	5	139	143	0.138114
KO	PBS	5	140	77	0.0963935
KO	PBS	5	141	119	0.0996024
KO	PBS	5	142	250	0.101502
KO	PBS	5	143	1069	0.107168
KO	PBS	5	144	51	0.103608
KO	PBS	5	145	238	0.121759
KO	PBS	5	146	272	0.117493
KO	PBS	5	147	309	0.112654
KO	PBS	5	148	414	0.0989764
KO	PBS	5	149	286	0.108928
KO	PBS	5	150	347	0.127555
KO	PBS	5	151	1295	0.0970108
KO	PBS	5	152	415	0.101622
KO	PBS	5	153	216	0
KO	PBS	5	154	3236	0.156299
KO	PBS	5	155	281	0.0959698
KO	PBS	5	156	232	0.110712
KO	PBS	5	157	1254	0.139254
KO	PBS	5	158	71	0.110013
KO	PBS	5	159	353	0.132759
KO	PBS	5	160	338	0.208365
KO	PBS	5	161	174	0.147639
KO	PBS	5	162	336	0.114881
KO	PBS	5	163	262	0.109572
KO	PBS	5	164	265	0.0996619
KO	PBS	5	165	96	0.115698
KO	PBS	5	166	281	0.146864
KO	PBS	5	167	113	0.10384
KO	PBS	5	168	78	0.134028
KO	PBS	5	169	765	0.13124
KO	PBS	5	170	146	0.112754
KO	PBS	5	171	214	0.109502
KO	PBS	5	172	182	0.19007
KO	PBS	5	173	360	0.0989256
KO	PBS	5	174	204	0.120689
KO	PBS	5	175	398	0.0938591
KO	PBS	5	176	333	0.133192
KO	PBS	5	177	602	0.106978
KO	PBS	5	178	173	0.125264
KO	PBS	5	179	268	0.127374
KO	PBS	5	180	389	0.112827
KO	PBS	5	181	2019	0.110779
KO	PBS	5	182	178	0.115555
KO	PBS	5	183	845	0.126841
KO	PBS	5	184	225	0.130492
KO	PBS	5	185	374	0.107314
KO	PBS	5	186	177	0.0989164
KO	PBS	5	187	483	0.107625
KO	PBS	5	188	194	0.106344
KO	PBS	5	189	506	0.097862
KO	PBS	5	190	171	0.123038
KO	PBS	5	191	192	0.141803
KO	PBS	5	192	367	0.106526
KO	PBS	5	193	246	0.097787
KO	PBS	5	194	134	0.118648
KO	PBS	5	195	698	0.110755
KO	PBS	5	196	361	0.0958234
KO	PBS	5	197	442	0.0937665
KO	PBS	5	198	462	0.181375
KO	PBS	5	199	256	0.106024
KO	PBS	5	200	289	0.116396
KO	PBS	5	201	241	0.152084
KO	PBS	5	202	208	0.0920803
KO	PBS	5	203	202	0.139657
KO	PBS	5	204	947	0.0895452
KO	PBS	5	205	383	0.12994
KO	PBS	5	206	170	0.119045
KO	PBS	5	207	680	0.1637
KO	PBS	5	208	1310	0.104787
KO	PBS	5	209	327	0.148604
KO	PBS	5	210	63	0.13079
KO	PBS	5	211	506	0.13072
KO	PBS	5	212	268	0.0942855
KO	PBS	5	213	889	0.112169
KO	PBS	5	214	213	0.0958227
KO	PBS	5	215	206	0.0945274
KO	PBS	5	216	277	0.117801
KO	PBS	5	217	164	0.126761
KO	PBS	5	218	171	0.116543
KO	PBS	5	219	631	0.134565
KO	PBS	5	220	288	0.138379
KO	PBS	5	221	60	0.152666
KO	PBS	5	222	279	0.197147
KO	PBS	5	223	141	0.102029
KO	PBS	5	224	485	0.147843
KO	PBS	5	225	508	0.113796
KO	PBS	5	226	868	0.143179
KO	PBS	5	227	227	0.108518
KO	PBS	5	228	257	0.221862
KO	PBS	5	229	167	0.202498
KO	PBS	5	230	389	0.204077
KO	PBS	5	231	205	0.134981
KO	PBS	5	232	302	0.0991899
KO	PBS	5	233	627	0.1776
KO	PBS	5	234	283	0.101119
KO	PBS	5	235	248	0.0951175
KO	PBS	5	236	818	0.219708
KO	PBS	5	237	547	0.113615
KO	PBS	5	238	421	0.156989
KO	PBS	5	239	335	0.21117
KO	PBS	5	240	509	0.198559
KO	PBS	5	241	144	0.118299
KO	PBS	5	242	101	0.183904
KO	PBS	5	243	89	0.126962
KO	PBS	5	244	63	0.103785
KO	PBS	5	245	1255	0.11555
KO	PBS	5	246	364	0.209121
KO	PBS	5	247	159	0.314784
KO	PBS	5	248	173	0.214246
KO	PBS	5	249	37	0.291909
KO	PBS	5	250	2135	0.10862
KO	PBS	5	251	111	0.132789
KO	PBS	5	252	186	0.136725
KO	PBS	5	253	361	0.202156
KO	PBS	5	254	506	0.112348
KO	PBS	5	255	225	0.10565
KO	PBS	5	256	207	0.102786
KO	PBS	5	257	2579	0.101759
KO	PBS	5	258	84	0.106562
KO	PBS	5	259	136	0.121777
KO	PBS	5	260	1138	0.138549
KO	PBS	5	261	207	0.115826
KO	PBS	5	262	24	0.108506
KO	PBS	5	263	370	0.311279
KO	PBS	5	264	411	0.0940798
KO	PBS	5	265	275	0.164706
KO	PBS	5	266	1225	0
KO	PBS	5	267	1212	0.105193
KO	PBS	5	268	451	0.100377
KO	PBS	5	269	436	0.118788
KO	PBS	5	270	111	0.174073
KO	PBS	5	271	260	0.168996
KO	PBS	5	272	1146	0.1027
KO	PBS	5	273	262	0.397886
KO	PBS	5	274	2146	0.121109
KO	PBS	5	275	124	0.128431
KO	PBS	5	276	20	0.124731
KO	PBS	5	277	2	0.0970214
KO	PBS	5	278	2498	0.111809
KO	PBS	5	279	363	0.124447
KO	PBS	5	280	278	0.17
KO	PBS	5	281	153	0.129412
KO	PBS	5	282	173	0.145987
KO	PBS	5	283	341	0.197407
KO	PBS	5	284	279	0.114812
KO	PBS	5	285	490	0.144124
KO	PBS	5	286	269	0.187102
KO	PBS	5	287	208	0.115635
KO	PBS	5	288	450	0.110043
KO	PBS	5	289	306	0.124546
KO	PBS	5	290	572	0.116889
KO	PBS	5	291	854	0.0982466
KO	PBS	5	292	569	0.108985
KO	PBS	5	293	224	0.144086
KO	PBS	5	294	70	0.113602
KO	PBS	5	295	203	0.245622
KO	PBS	5	296	272	0.146015
KO	PBS	5	297	151	0.0907388
KO	PBS	5	298	331	0.112493
KO	PBS	5	299	1326	0.111407
KO	PBS	5	300	99	0.113942
KO	PBS	5	301	70	0.112063
KO	PBS	5	302	536	0.101191
KO	PBS	5	303	36	0.223095
KO	PBS	5	304	2393	0.107982
KO	PBS	5	305	1683	0.114174
KO	PBS	5	306	320	0.142537
KO	PBS	5	307	460	0.127124
KO	PBS	5	308	68	0.114337
KO	PBS	5	309	785	0.127394
KO	PBS	5	310	376	0.0973529
KO	PBS	5	311	463	0.10526
KO	PBS	5	312	270	0.111303
KO	PBS	5	313	204	0.14287
KO	PBS	5	314	1850	0.102972
KO	PBS	5	315	254	0.125355
KO	PBS	5	316	246	0.120218
KO	PBS	5	317	355	0.0970204
KO	PBS	5	318	1226	0.114366
KO	PBS	5	319	376	0.0934692
KO	PBS	5	320	21	0.10695
KO	PBS	5	321	35	0.0967247
KO	PBS	5	322	490	0.167399
KO	PBS	5	323	233	0.112703
KO	PBS	5	324	344	0.112792
KO	PBS	5	325	160	0.0866106
KO	PBS	5	326	400	0.105914
KO	PBS	5	327	388	0.136599
KO	PBS	5	328	272	0.101904
KO	PBS	5	329	356	0.0905147
KO	PBS	5	330	215	0.0964314
KO	PBS	5	331	262	0.108672
KO	PBS	5	332	280	0.109328
KO	PBS	5	333	402	0.101168
KO	PBS	5	334	543	0.114236
KO	PBS	5	335	111	0.126298
KO	PBS	5	336	363	0.110742
KO	PBS	5	337	372	0.103922
KO	PBS	5	338	204	0.125469
KO	PBS	5	339	14	0.106978
KO	PBS	5	340	925	0.106379
KO	PBS	5	341	205	0.0974489
KO	PBS	5	342	273	0.139331
KO	PBS	5	343	288	0.113445
KO	PBS	5	344	509	0.112352
KO	PBS	5	345	100	0
KO	PBS	5	346	296	0.0936011
KO	PBS	5	347	368	0.121985
KO	PBS	5	348	406	0.11393
KO	PBS	5	349	55	0.101853
KO	PBS	5	350	69	0.0951765
KO	PBS	5	351	14	0.103948
KO	PBS	5	352	13	0
KO	PBS	5	353	1	0.114876
KO	PBS	5	354	75	0.238974
KO	PBS	6	1	55	0.0868449
KO	PBS	6	2	75	0.0892549
KO	PBS	6	3	119	0.0824189
KO	PBS	6	4	67	0.0741586
KO	PBS	6	5	81	0.0769789
KO	PBS	6	6	68	0.0811995
KO	PBS	6	7	24	0.0740196
KO	PBS	6	8	277	0.0891484
KO	PBS	6	9	126	0.0817927
KO	PBS	6	10	166	0
KO	PBS	6	11	170	0.0802504
KO	PBS	6	12	75	0.0811534
KO	PBS	6	13	131	0.0793726
KO	PBS	6	14	113	0.07909
KO	PBS	6	15	303	0.0810689
KO	PBS	6	16	221	0.0966932
KO	PBS	6	17	160	0.083666
KO	PBS	6	18	225	0.0890686
KO	PBS	6	19	87	0.0837647
KO	PBS	6	20	297	0.0819473
KO	PBS	6	21	42	0.0855219
KO	PBS	6	22	140	0.0742297
KO	PBS	6	23	201	0.0773669
KO	PBS	6	24	97	0.0955029
KO	PBS	6	25	299	0.0745098
KO	PBS	6	26	161	0
KO	PBS	6	27	838	0.0869434
KO	PBS	6	28	208	0.0838631
KO	PBS	6	29	71	0.0983387
KO	PBS	6	30	190	0.0844269
KO	PBS	6	31	207	0.0824634
KO	PBS	6	32	292	0.126047
KO	PBS	6	33	189	0
KO	PBS	6	34	141	0.0897225
KO	PBS	6	35	36	0.0897663
KO	PBS	6	36	351	0.0843449
KO	PBS	6	37	152	0.0817689
KO	PBS	6	38	128	0
KO	PBS	6	39	81	0.106754
KO	PBS	6	40	352	0.0811128
KO	PBS	6	41	267	0.0812436
KO	PBS	6	42	22	0.0836091
KO	PBS	6	43	965	0.0740741
KO	PBS	6	44	78	0.0915107
KO	PBS	6	45	276	0.101843
KO	PBS	6	46	25	0.0782531
KO	PBS	6	47	23	0
KO	PBS	6	48	110	0.0994778
KO	PBS	6	49	139	0.0880845
KO	PBS	6	50	206	0.0852941
KO	PBS	6	51	94	0.0787451
KO	PBS	6	52	524	0.0806479
KO	PBS	6	53	243	0.0806061
KO	PBS	6	54	219	0.0789956
KO	PBS	6	55	246	0.080849
KO	PBS	6	56	225	0.0763872
KO	PBS	6	57	188	0.0761937
KO	PBS	6	58	182	0.102009
KO	PBS	6	59	131	0.0980034
KO	PBS	6	60	106	0.0893671
KO	PBS	6	61	104	0.0850196
KO	PBS	6	62	95	0.0873801
KO	PBS	6	63	204	0.0796811
KO	PBS	6	64	215	0.0798084
KO	PBS	6	65	298	0.0869404
KO	PBS	6	66	367	0.0768854
KO	PBS	6	67	185	0.0815686
KO	PBS	6	68	191	0.0896386
KO	PBS	6	69	309	0.080529
KO	PBS	6	70	814	0.0852481
KO	PBS	6	71	386	0.0867447
KO	PBS	6	72	201	0.074637
KO	PBS	6	73	314	0.079807
KO	PBS	6	74	215	0.0785456
KO	PBS	6	75	185	0.109659
KO	PBS	6	76	230	0.09108
KO	PBS	6	77	233	0.084382
KO	PBS	6	78	380	0.0893218
KO	PBS	6	79	96	0.0966165
KO	PBS	6	80	259	0.0802968
KO	PBS	6	81	204	0.0901449
KO	PBS	6	82	156	0.0805689
KO	PBS	6	83	220	0.0816925
KO	PBS	6	84	257	0.0828431
KO	PBS	6	85	399	0.0935423
KO	PBS	6	86	198	0.0874279
KO	PBS	6	87	302	0.086727
KO	PBS	6	88	245	0.0863458
KO	PBS	6	89	511	0.0889448
KO	PBS	6	90	226	0.0898816
KO	PBS	6	91	271	0.122737
KO	PBS	6	92	222	0.095598
KO	PBS	6	93	292	0.0837775
KO	PBS	6	94	189	0.107962
KO	PBS	6	95	305	0.0932674
KO	PBS	6	96	448	0.0827437
KO	PBS	6	97	983	0.0875817
KO	PBS	6	98	455	0.0770884
KO	PBS	6	99	314	0.0889511
KO	PBS	6	101	180	0.0898459
KO	PBS	6	102	224	0.137039
KO	PBS	6	103	367	0.105874
KO	PBS	6	104	157	0.107793
KO	PBS	6	105	349	0.13047
KO	PBS	6	106	108	0.101329
KO	PBS	6	107	289	0.0802871
KO	PBS	6	108	313	0.0822033
KO	PBS	6	109	241	0.0885225
KO	PBS	6	110	238	0.102365
KO	PBS	6	111	163	0.0900871
KO	PBS	6	112	258	0.0989484
KO	PBS	6	113	371	0.0774792
KO	PBS	6	114	276	0.0871044
KO	PBS	6	115	426	0.0894381
KO	PBS	6	116	117	0.101624
KO	PBS	6	117	313	0.104226
KO	PBS	6	118	26	0.0954072
KO	PBS	6	119	413	0.102543
KO	PBS	6	120	305	0.105385
KO	PBS	6	121	332	0.080543
KO	PBS	6	122	282	0.0959845
KO	PBS	6	123	169	0.107089
KO	PBS	6	124	4	0.122015
KO	PBS	6	125	218	0.0893989
KO	PBS	6	126	332	0.111989
KO	PBS	6	127	370	0.100751
KO	PBS	6	128	253	0.0811231
KO	PBS	6	129	123	0.0745098
KO	PBS	6	130	204	0.0789531
KO	PBS	6	131	56	0.0894401
KO	PBS	6	132	240	0.083222
KO	PBS	6	133	138	0.0818569
KO	PBS	6	134	335	0.281078
KO	PBS	6	135	166	0.101
KO	PBS	6	136	181	0.0751401
KO	PBS	6	137	234	0.0846078
KO	PBS	6	138	99	0.0880932
KO	PBS	6	139	183	0.0951244
KO	PBS	6	140	124	0.0828727
KO	PBS	6	141	201	0.0944426
KO	PBS	6	142	159	0.0915033
KO	PBS	6	143	295	0.0900376
KO	PBS	6	144	250	0.0942677
KO	PBS	6	145	180	0.0865275
KO	PBS	6	146	90	0.0926934
KO	PBS	6	147	239	0.0785054
KO	PBS	6	148	71	0.0963509
KO	PBS	6	149	241	0.104973
KO	PBS	6	150	195	0.102745
KO	PBS	6	151	440	0.106231
KO	PBS	6	152	195	0.0856346
KO	PBS	6	153	331	0.073847
KO	PBS	6	154	221	0.0922464
KO	PBS	6	155	199	0.100553
KO	PBS	6	156	77	0.120276
KO	PBS	6	157	196	0.101719
KO	PBS	6	158	279	0.112541
KO	PBS	6	159	362	0.107834
KO	PBS	6	160	265	0.0909646
KO	PBS	6	161	278	0.0754265
KO	PBS	6	162	250	0.0796719
KO	PBS	6	163	327	0.110029
KO	PBS	6	164	423	0.110703
KO	PBS	6	165	721	0.0967666
KO	PBS	6	166	194	0.086867
KO	PBS	6	167	232	0.0897255
KO	PBS	6	168	408	0.0994663
KO	PBS	6	169	366	0.094813
KO	PBS	6	170	218	0.107095
KO	PBS	6	171	233	0.0961593
KO	PBS	6	172	198	0.0759804
KO	PBS	6	173	225	0.0879277
KO	PBS	6	174	215	0.0897996
KO	PBS	6	175	276	0.119374
KO	PBS	6	176	401	0.088816
KO	PBS	6	177	301	0
KO	PBS	6	178	174	0.075104
KO	PBS	6	179	148	0.102867
KO	PBS	6	180	432	0.103949
KO	PBS	6	181	281	0.0914891
KO	PBS	6	182	188	0.0901472
KO	PBS	6	183	304	0.0864569
KO	PBS	6	184	245	0.0985576
KO	PBS	6	185	63	0.0904346
KO	PBS	6	186	132	0.102042
KO	PBS	6	187	173	0.082339
KO	PBS	6	188	236	0.0895703
KO	PBS	6	189	259	0.102438
KO	PBS	6	190	634	0.101401
KO	PBS	6	191	88	0.102646
KO	PBS	6	192	369	0.0917409
KO	PBS	6	193	244	0.0933696
KO	PBS	6	194	288	0.0974576
KO	PBS	6	195	189	0.0738285
KO	PBS	6	196	495	0.106266
KO	PBS	6	197	401	0.0855169
KO	PBS	6	198	192	0.096647
KO	PBS	6	199	743	0.0854227
KO	PBS	6	200	367	0
KO	PBS	6	201	241	0.11284
KO	PBS	6	202	230	0.140056
KO	PBS	6	203	347	0.0923747
KO	PBS	6	204	259	0.0946555
KO	PBS	6	205	157	0.0887663
KO	PBS	6	206	193	0.0944607
KO	PBS	6	207	246	0.0940001
KO	PBS	6	208	42	0.0875112
KO	PBS	6	209	339	0.0898892
KO	PBS	6	210	215	0.093417
KO	PBS	6	211	156	0.0994019
KO	PBS	6	212	495	0.0922693
KO	PBS	6	213	344	0.0915778
KO	PBS	6	214	378	0.122477
KO	PBS	6	215	211	0.116993
KO	PBS	6	216	263	0.101834
KO	PBS	6	217	174	0.0815139
KO	PBS	6	218	137	0.0984414
KO	PBS	6	219	222	0.0897604
KO	PBS	6	220	183	0.101573
KO	PBS	6	221	27	0.125283
KO	PBS	6	222	9	0.0892854
KO	PBS	6	223	228	0.103228
KO	PBS	6	224	10	0.0824206
KO	PBS	6	225	12	0.0879634
KO	PBS	6	226	34	0.0856386
KO	PBS	6	227	4	0.0950177
KO	PBS	6	228	33	0
KO	PBS	6	229	19	0
KO	PBS	6	230	41	0
KO	PBS	6	231	61	0.625272
KO	PBS	6	232	33	0.747712
KO	PBS	6	233	109	0.10098
KO	PBS	6	234	17	0.505882
KO	PBS	6	235	30	0.644118
KO	PBS	6	236	17	0.84752
KO	PBS	6	237	38	0.788235
KO	PBS	6	238	6	0.742602
KO	PBS	6	239	42	0.815686
KO	PBS	6	240	54	0.759445
KO	PBS	6	241	14	0.833623
KO	PBS	6	242	6	0.823529
KO	PBS	6	243	21	0.860946
KO	PBS	6	244	9	0.903114
KO	PBS	6	245	7	0.835294
WT	PAM3	7	1	595	0
WT	PAM3	7	2	456	0
WT	PAM3	7	3	7	0
WT	PAM3	7	4	317	0
WT	PAM3	7	5	448	0.0900577
WT	PAM3	7	6	396	0.111335
WT	PAM3	7	7	530	0
WT	PAM3	7	8	323	0
WT	PAM3	7	9	72	0
WT	PAM3	7	10	1084	0
WT	PAM3	7	11	1494	0
WT	PAM3	7	12	452	0
WT	PAM3	7	13	607	0.147339
WT	PAM3	7	14	52	0
WT	PAM3	7	15	538	0
WT	PAM3	7	16	49	0
WT	PAM3	7	17	468	0
WT	PAM3	7	18	14	0.110806
WT	PAM3	7	19	114	0
WT	PAM3	7	20	12	0
WT	PAM3	7	21	5	0.10267
WT	PAM3	7	22	481	0.130561
WT	PAM3	7	23	377	0
WT	PAM3	7	24	1602	0
WT	PAM3	7	25	15	0
WT	PAM3	7	26	280	0
WT	PAM3	7	27	15	0.10549
WT	PAM3	7	28	349	0
WT	PAM3	7	29	482	0
WT	PAM3	7	30	1	0
WT	PAM3	7	31	559	0
WT	PAM3	7	32	424	0
WT	PAM3	7	33	2269	0
WT	PAM3	7	34	75	0
WT	PAM3	7	35	499	0.0929521
WT	PAM3	7	36	360	0
WT	PAM3	7	37	3234	0.0906863
WT	PAM3	7	38	388	0
WT	PAM3	7	39	622	0
WT	PAM3	7	40	454	0
WT	PAM3	7	41	312	0
WT	PAM3	7	42	306	0
WT	PAM3	7	43	321	0
WT	PAM3	7	44	441	0
WT	PAM3	7	45	504	0
WT	PAM3	7	46	392	0
WT	PAM3	7	47	406	0
WT	PAM3	7	48	516	0
WT	PAM3	7	49	452	0
WT	PAM3	7	50	1743	0
WT	PAM3	7	52	587	0
WT	PAM3	7	53	377	0
WT	PAM3	7	54	587	0
WT	PAM3	7	55	649	0
WT	PAM3	7	56	572	0.11951
WT	PAM3	7	57	590	0.110631
WT	PAM3	7	58	278	0
WT	PAM3	7	59	365	0
WT	PAM3	7	60	353	0
WT	PAM3	7	61	320	0
WT	PAM3	7	62	173	0
WT	PAM3	7	63	802	0
WT	PAM3	7	64	519	0
WT	PAM3	7	65	2079	0.102039
WT	PAM3	7	66	988	0.0990794
WT	PAM3	7	67	430	0.0912519
WT	PAM3	7	68	1149	0
WT	PAM3	7	69	256	0.0999125
WT	PAM3	7	70	581	0
WT	PAM3	7	71	938	0
WT	PAM3	7	72	115	0
WT	PAM3	7	73	172	0
WT	PAM3	7	74	163	0
WT	PAM3	7	75	297	0.0945978
WT	PAM3	7	76	584	0.099095
WT	PAM3	7	77	429	0
WT	PAM3	7	78	439	0
WT	PAM3	7	79	638	0.0896359
WT	PAM3	7	80	377	0
WT	PAM3	8	1	62	0.127641
WT	PAM3	8	2	61	0
WT	PAM3	8	3	107	0
WT	PAM3	8	4	30	0.131019
WT	PAM3	8	5	22	0.121935
WT	PAM3	8	6	762	0.140654
WT	PAM3	8	7	193	0.103209
WT	PAM3	8	8	20	0.108836
WT	PAM3	8	9	326	0
WT	PAM3	8	10	310	0.0805446
WT	PAM3	8	11	320	0.0915686
WT	PAM3	8	12	60	0.0874053
WT	PAM3	8	13	161	0.105136
WT	PAM3	8	14	1096	0.123529
WT	PAM3	8	15	24	0.0947059
WT	PAM3	8	16	457	0
WT	PAM3	8	17	539	0.087809
WT	PAM3	8	18	447	0
WT	PAM3	8	19	901	0.118005
WT	PAM3	8	20	24	0.0833333
WT	PAM3	8	21	149	0.092513
WT	PAM3	8	22	208	0
WT	PAM3	8	23	143	0.0899123
WT	PAM3	8	24	91	0.0960565
WT	PAM3	8	25	97	0.0746926
WT	PAM3	8	26	282	0.0872549
WT	PAM3	8	27	40	0.118094
WT	PAM3	8	28	256	0.0819193
WT	PAM3	8	29	415	0.107391
WT	PAM3	8	30	542	0.0876535
WT	PAM3	8	31	248	0.0867597
WT	PAM3	8	32	159	0.0780559
WT	PAM3	8	33	245	0.0903922
WT	PAM3	8	34	390	0.0903646
WT	PAM3	8	35	175	0.0993905
WT	PAM3	8	36	587	0.0875624
WT	PAM3	8	37	214	0.0994466
WT	PAM3	8	38	269	0.0926871
WT	PAM3	8	39	266	0.0910284
WT	PAM3	8	40	552	0.102534
WT	PAM3	8	41	481	0
WT	PAM3	8	42	426	0.101625
WT	PAM3	8	43	177	0.100651
WT	PAM3	8	44	289	0.10317
WT	PAM3	8	45	141	0.0835484
WT	PAM3	8	46	387	0.0994987
WT	PAM3	8	47	976	0.0968954
WT	PAM3	8	48	343	0.100298
WT	PAM3	8	49	202	0
WT	PAM3	8	50	409	0.106251
WT	PAM3	8	51	254	0
WT	PAM3	8	52	274	0.11089
WT	PAM3	8	53	329	0.0889341
WT	PAM3	8	54	436	0.101238
WT	PAM3	8	55	1242	0.101545
WT	PAM3	8	56	508	0.105963
WT	PAM3	8	57	1606	0.0981307
WT	PAM3	8	58	331	0
WT	PAM3	8	59	1199	0.0845855
WT	PAM3	8	60	44	0.102987
WT	PAM3	8	61	1414	0
WT	PAM3	8	62	261	0.0891617
WT	PAM3	8	63	222	0.0968513
WT	PAM3	8	64	251	0.0905537
WT	PAM3	8	65	117	0.102788
WT	PAM3	8	66	378	0.1009
WT	PAM3	8	67	36	0.103659
WT	PAM3	8	68	94	0.087952
WT	PAM3	8	69	38	0.0856466
WT	PAM3	8	70	297	0.134547
WT	PAM3	8	71	44	0.145722
WT	PAM3	8	72	360	0.0934909
WT	PAM3	8	73	604	0.0964315
WT	PAM3	8	74	320	0.0793853
WT	PAM3	8	75	304	0.0821967
WT	PAM3	8	76	355	0
WT	PAM3	8	77	1331	0.0915703
WT	PAM3	8	78	1299	0.0894802
WT	PAM3	8	79	260	0.128758
WT	PAM3	8	80	664	0.0807676
WT	PAM3	8	81	287	0.0986584
WT	PAM3	8	82	113	0.118056
WT	PAM3	8	83	540	0.0969697
WT	PAM3	8	84	419	0.0955882
WT	PAM3	8	85	295	0.101928
WT	PAM3	8	86	1224	0.0920466
WT	PAM3	8	87	1129	0.100735
WT	PAM3	8	88	231	0.0853135
WT	PAM3	8	89	978	0.105894
WT	PAM3	8	90	423	0.0895983
WT	PAM3	8	91	1105	0.102926
WT	PAM3	8	92	412	0.0990255
WT	PAM3	8	93	235	0.107249
WT	PAM3	8	94	183	0.0907513
WT	PAM3	8	95	181	0
WT	PAM3	8	96	462	0.102505
WT	PAM3	8	97	384	0.0959334
WT	PAM3	8	98	984	0.0938784
WT	PAM3	8	99	387	0.105713
WT	PAM3	8	100	316	0.0988555
WT	PAM3	8	101	294	0.102844
WT	PAM3	8	102	467	0.0892859
WT	PAM3	8	103	390	0.0999397
WT	PAM3	8	104	366	0.0840742
WT	PAM3	8	105	153	0.123739
WT	PAM3	8	106	84	0
WT	PAM3	8	107	507	0.0841051
WT	PAM3	8	108	127	0.157206
WT	PAM3	8	109	334	0.126357
WT	PAM3	8	110	247	0.101316
WT	PAM3	8	111	303	0.108905
WT	PAM3	8	112	2	0.0864578
WT	PAM3	8	113	73	0.0946344
WT	PAM3	8	114	14	0.0915488
WT	PAM3	8	115	350	0.0977858
WT	PAM3	8	116	605	0.106437
WT	PAM3	8	117	17	0.112257
WT	PAM3	8	118	50	0.0966142
WT	PAM3	8	119	1947	0.100038
WT	PAM3	8	120	392	0.079972
WT	PAM3	8	121	310	0.0875276
WT	PAM3	8	122	260	0.0836807
WT	PAM3	8	123	220	0.0837032
WT	PAM3	8	124	318	0.0767484
WT	PAM3	8	125	293	0.0885912
WT	PAM3	8	126	672	0.0745098
WT	PAM3	8	128	1	0.0745098
WT	PAM3	8	129	535	0.0991709
WT	PAM3	8	130	362	0.109467
WT	PAM3	8	131	424	0.0738178
WT	PAM3	8	132	1591	0.0733333
WT	PAM3	8	133	220	0.118692
WT	PAM3	8	134	587	0
WT	PAM3	8	135	299	0
WT	PAM3	8	136	337	0.0935974
WT	PAM3	8	137	521	0
WT	PAM3	8	138	305	0.0946996
WT	PAM3	8	139	705	0.122504
WT	PAM3	8	140	763	0.0873084
WT	PAM3	8	141	694	0.0845727
WT	PAM3	8	142	348	0.0996989
WT	PAM3	8	143	596	0.103099
WT	PAM3	8	144	379	0.0955624
WT	PAM3	8	145	76	0.0980392
WT	PAM3	8	146	213	0.0845226
WT	PAM3	8	147	356	0.0917669
WT	PAM3	8	148	928	0.0965779
WT	PAM3	8	149	848	0.0931909
WT	PAM3	8	150	296	0.0862745
WT	PAM3	8	151	396	0.108842
WT	PAM3	8	152	923	0.118198
WT	PAM3	8	153	368	0.0979229
WT	PAM3	8	154	171	0.108554
WT	PAM3	8	155	442	0.117814
WT	PAM3	8	156	314	0.108675
WT	PAM3	8	157	408	0.102218
WT	PAM3	8	158	352	0.0879528
WT	PAM3	8	159	745	0.110717
WT	PAM3	8	160	276	0.090808
WT	PAM3	8	161	619	0
WT	PAM3	8	162	155	0.138052
WT	PAM3	8	163	180	0.0851909
WT	PAM3	8	164	253	0.110614
WT	PAM3	8	165	173	0.0982045
WT	PAM3	8	166	628	0.122528
WT	PAM3	8	167	242	0.135974
WT	PAM3	8	168	126	0.0945549
WT	PAM3	8	169	1123	0.104942
WT	PAM3	8	170	179	0.109591
WT	PAM3	8	171	3196	0.15049
WT	PAM3	8	172	1441	0.0995069
WT	PAM3	8	173	184	0.089575
WT	PAM3	8	174	607	0.0874984
WT	PAM3	8	175	219	0.113235
WT	PAM3	8	176	155	0.0990642
WT	PAM3	8	177	482	0.134834
WT	PAM3	8	178	420	0.078133
WT	PAM3	8	179	70	0.135798
WT	PAM3	8	180	224	0.12716
WT	PAM3	8	181	785	0.10122
WT	PAM3	8	182	1186	0.0953577
WT	PAM3	8	183	206	0.107288
WT	PAM3	8	184	493	0.130998
WT	PAM3	8	185	400	0.105915
WT	PAM3	8	186	181	0.166698
WT	PAM3	8	187	1452	0.107586
WT	PAM3	8	188	512	0
WT	PAM3	8	189	23	0.128229
WT	PAM3	8	190	474	0
WT	PAM3	8	191	154	0.110042
WT	PAM3	8	192	1143	0.103332
WT	PAM3	8	193	375	0
WT	PAM3	8	194	334	0.140899
WT	PAM3	8	195	39	0
WT	PAM3	8	196	248	0.102303
WT	PAM3	8	197	253	0
WT	PAM3	8	198	1641	0.0943504
WT	PAM3	8	199	988	0.109956
WT	PAM3	8	200	1207	0.0959727
WT	PAM3	8	201	923	0
WT	PAM3	8	202	364	0
WT	PAM3	8	203	103	0.118067
WT	PAM3	8	204	375	0.109132
WT	PAM3	8	205	15	0.105235
WT	PAM3	8	206	169	0.108065
WT	PAM3	8	207	319	0.122432
WT	PAM3	8	208	280	0.138549
WT	PAM3	8	209	487	0.0778507
WT	PAM3	8	210	309	0.126314
WT	PAM3	8	211	1194	0.094096
WT	PAM3	8	212	758	0.117769
WT	PAM3	8	213	1424	0.105722
WT	PAM3	8	214	281	0.0999148
WT	PAM3	8	215	279	0.14619
WT	PAM3	8	216	416	0.11864
WT	PAM3	8	217	295	0.111543
WT	PAM3	8	218	212	0.101009
WT	PAM3	8	219	572	0.092697
WT	PAM3	8	220	711	0.0935143
WT	PAM3	8	221	142	0.117173
WT	PAM3	8	222	1493	0.102069
WT	PAM3	8	223	446	0.115585
WT	PAM3	8	224	377	0.117619
WT	PAM3	8	225	449	0.137583
WT	PAM3	8	226	1144	0.10785
WT	PAM3	8	227	315	0.111334
WT	PAM3	8	228	173	0.099486
WT	PAM3	8	229	732	0.104303
WT	PAM3	8	230	497	0.110327
WT	PAM3	8	231	136	0.122358
WT	PAM3	8	232	482	0.0862745
WT	PAM3	8	233	469	0.0963585
WT	PAM3	8	234	293	0.125619
WT	PAM3	8	235	280	0.131062
WT	PAM3	8	236	671	0.0913686
WT	PAM3	8	237	1113	0.128972
WT	PAM3	8	238	124	0.0882904
WT	PAM3	8	239	611	0.0994767
WT	PAM3	8	240	310	0.122988
WT	PAM3	8	241	495	0.10033
WT	PAM3	8	242	356	0.0924161
WT	PAM3	8	243	4	0.116981
WT	PAM3	8	244	1424	0.13936
WT	PAM3	8	245	456	0
WT	PAM3	8	246	2195	0.0950553
WT	PAM3	8	247	808	0.109804
WT	PAM3	8	248	359	0.124348
WT	PAM3	8	249	898	0.0927196
WT	PAM3	8	250	496	0.114381
WT	PAM3	8	251	168	0.10183
WT	PAM3	8	252	343	0.134389
WT	PAM3	8	253	234	0.169711
WT	PAM3	8	254	515	0.112819
WT	PAM3	8	255	219	0.119919
WT	PAM3	8	256	1462	0.111855
WT	PAM3	8	257	689	0.101298
WT	PAM3	8	258	1230	0.0932796
WT	PAM3	8	259	205	0.131469
WT	PAM3	8	260	1073	0.134591
WT	PAM3	8	261	336	0
WT	PAM3	8	262	1157	0.132563
WT	PAM3	8	263	2095	0.105175
WT	PAM3	8	264	914	0.0944101
WT	PAM3	8	265	855	0.0895952
WT	PAM3	8	266	333	0.102063
WT	PAM3	8	267	414	0.114333
WT	PAM3	8	268	770	0.115825
WT	PAM3	8	269	114	0.115763
WT	PAM3	8	270	189	0.0862745
WT	PAM3	8	271	109	0.165684
WT	PAM3	8	272	733	0.0905057
WT	PAM3	8	273	385	0
WT	PAM3	8	274	317	0.119564
WT	PAM3	8	275	1226	0.123364
WT	PAM3	8	276	822	0.117833
WT	PAM3	8	277	356	0.0942618
WT	PAM3	8	278	360	0.130218
WT	PAM3	8	279	309	0.0940243
WT	PAM3	8	280	635	0.0950666
WT	PAM3	8	281	2095	0.145098
WT	PAM3	8	282	388	0.106492
WT	PAM3	8	283	1129	0.0937416
WT	PAM3	8	284	186	0.0873153
WT	PAM3	8	285	344	0.110572
WT	PAM3	8	286	392	0.124314
WT	PAM3	8	287	2029	0.144046
WT	PAM3	8	288	379	0.110352
WT	PAM3	8	289	127	0.113212
WT	PAM3	8	290	927	0.0978426
WT	PAM3	8	291	327	0.104609
WT	PAM3	8	292	283	0.114875
WT	PAM3	8	293	416	0.103818
WT	PAM3	8	294	332	0.089148
WT	PAM3	8	295	180	0.100673
WT	PAM3	8	296	360	0.105597
WT	PAM3	8	297	1618	0.112384
WT	PAM3	8	298	1	0.124951
WT	PAM3	8	299	256	0.119662
WT	PAM3	8	300	597	0.109178
WT	PAM3	8	301	1020	0.0996893
WT	PAM3	8	302	376	0
WT	PAM3	8	303	165	0.101738
WT	PAM3	8	304	464	0.141045
WT	PAM3	8	305	661	0.116564
WT	PAM3	8	306	296	0.110145
WT	PAM3	8	307	924	0.133627
WT	PAM3	8	308	110	0.135389
WT	PAM3	8	309	1237	0.107642
WT	PAM3	8	310	208	0.108917
WT	PAM3	8	311	86	0.11796
WT	PAM3	8	312	718	0.0912485
WT	PAM3	8	313	346	0
WT	PAM3	8	314	294	0
WT	PAM3	8	315	216	0.103373
WT	PAM3	8	316	1059	0
WT	PAM3	8	317	199	0.105062
WT	PAM3	8	318	518	0.104762
WT	PAM3	8	319	1063	0.104585
WT	PAM3	8	320	972	0.115122
WT	PAM3	8	321	238	0
WT	PAM3	8	322	116	0.130215
WT	PAM3	8	323	272	0.130106
WT	PAM3	8	324	1254	0.136403
WT	PAM3	8	325	585	0.102695
WT	PAM3	8	326	295	0.115818
WT	PAM3	8	327	649	0
WT	PAM3	8	328	482	0.115143
WT	PAM3	8	329	1355	0.121176
WT	PAM3	8	330	631	0.103344
WT	PAM3	8	331	206	0.130624
WT	PAM3	8	332	759	0.141176
WT	PAM3	8	333	319	0.0965227
WT	PAM3	8	334	3090	0.101061
WT	PAM3	8	335	1516	0.0930757
WT	PAM3	8	336	445	0.0998748
WT	PAM3	8	337	428	0.139346
WT	PAM3	8	338	43	0.127451
WT	PAM3	8	339	341	0.0936015
WT	PAM3	8	340	666	0.138209
WT	PAM3	8	341	440	0.130545
WT	PAM3	8	342	223	0.149519
WT	PAM3	8	343	10	0.121917
WT	PAM3	8	344	401	0.117986
WT	PAM3	8	345	492	0.109667
WT	PAM3	8	346	1133	0.196182
WT	PAM3	8	347	115	0.130035
WT	PAM3	8	348	350	0.116833
WT	PAM3	8	349	725	0.0971859
WT	PAM3	8	350	466	0.106238
WT	PAM3	8	351	328	0.0981575
WT	PAM3	8	352	431	0.142373
WT	PAM3	8	353	488	0.0936639
WT	PAM3	8	354	50	0.11398
WT	PAM3	8	355	118	0.115241
WT	PAM3	8	356	452	0.110142
WT	PAM3	8	357	822	0.166969
WT	PAM3	8	358	160	0.0881571
WT	PAM3	8	359	258	0.104414
WT	PAM3	8	360	311	0.123137
WT	PAM3	8	361	761	0.155207
WT	PAM3	8	362	154	0.0903913
WT	PAM3	8	363	209	0.110875
WT	PAM3	8	364	2299	0
WT	PAM3	8	365	118	0.0919176
WT	PAM3	8	366	342	0.104512
WT	PAM3	8	367	451	0.118076
WT	PAM3	8	368	244	0.12254
WT	PAM3	8	369	411	0.102567
WT	PAM3	8	370	115	0.0873041
WT	PAM3	8	371	438	0.132003
WT	PAM3	8	372	141	0
WT	PAM3	8	373	210	0.108008
WT	PAM3	8	374	93	0.10041
WT	PAM3	8	375	247	0.11284
WT	PAM3	8	376	31	0.0777425
WT	PAM3	8	377	281	0.120793
WT	PAM3	8	378	202	0.124031
WT	PAM3	8	379	428	0.0980392
WT	PAM3	8	380	173	0.106723
WT	PAM3	8	381	681	0
WT	PAM3	8	382	1694	0.104193
WT	PAM3	8	383	463	0.0851392
WT	PAM3	8	384	557	0.0916965
WT	PAM3	8	385	453	0
WT	PAM3	8	386	223	0.138476
WT	PAM3	8	387	150	0.129682
WT	PAM3	8	388	863	0.0996381
WT	PAM3	8	389	200	0
WT	PAM3	8	390	598	0
WT	PAM3	8	391	254	0
WT	PAM3	8	392	154	0.110928
WT	PAM3	8	393	174	0.0992676
WT	PAM3	8	394	62	0.109635
WT	PAM3	8	395	66	0.0993726
WT	PAM3	8	396	200	0.09332
WT	PAM3	8	397	1013	0.104893
WT	PAM3	8	398	1756	0.0817137
WT	PAM3	8	399	994	0.10875
WT	PAM3	8	400	364	0.10415
WT	PAM3	8	401	23	0.082416
WT	PAM3	8	402	595	0.103033
WT	PAM3	8	403	1163	0.103947
WT	PAM3	8	404	1495	0.123107
WT	PAM3	8	405	28	0.118945
WT	PAM3	8	406	285	0.0868727
WT	PAM3	8	407	1094	0.114127
WT	PAM3	8	408	507	0.0803791
WT	PAM3	8	409	1110	0.0915461
WT	PAM3	8	410	217	0.0823816
WT	PAM3	8	411	805	0.129582
WT	PAM3	8	412	345	0.0772227
WT	PAM3	8	413	830	0.0919761
WT	PAM3	8	414	65	0.119216
WT	PAM3	8	415	252	0.109045
WT	PAM3	8	416	142	0.0961181
WT	PAM3	8	417	438	0.116635
WT	PAM3	8	418	445	0.124611
WT	PAM3	8	419	842	0.102679
WT	PAM3	8	420	311	0.0997801
WT	PAM3	8	421	10	0
WT	PAM3	8	422	247	0.0734217
WT	PAM3	8	423	1	0.129429
WT	PAM3	8	424	274	0.0950784
WT	PAM3	8	425	1387	0
WT	PAM3	8	426	193	0.121552
WT	PAM3	8	427	468	0.0732425
WT	PAM3	8	428	654	0.0902913
WT	PAM3	8	429	777	0.0869955
WT	PAM3	8	430	173	0.0825098
WT	PAM3	8	431	222	0.122641
WT	PAM3	8	432	945	0.10049
WT	PAM3	8	433	313	0.0742737
WT	PAM3	8	434	572	0.0841439
WT	PAM3	8	435	520	0.074357
WT	PAM3	8	436	308	0.0789047
WT	PAM3	8	437	172	0.108096
WT	PAM3	8	438	284	0.110636
WT	PAM3	8	439	258	0.114412
WT	PAM3	9	1	199	0.0866883
WT	PAM3	9	2	1	0.129412
WT	PAM3	9	3	436	0
WT	PAM3	9	4	153	0.192454
WT	PAM3	9	5	186	0.0829681
WT	PAM3	9	6	126	0.083618
WT	PAM3	9	7	135	0.10526
WT	PAM3	9	8	1091	0.0741612
WT	PAM3	9	9	545	0.152388
WT	PAM3	9	10	112	0.0961324
WT	PAM3	9	11	3	0.0932073
WT	PAM3	9	12	92	0.0745098
WT	PAM3	9	13	343	0.0796249
WT	PAM3	9	14	129	0.0925399
WT	PAM3	9	15	95	0.528044
WT	PAM3	9	16	16	0
WT	PAM3	9	17	37	0.0821878
WT	PAM3	9	18	176	0.110049
WT	PAM3	9	19	48	0.0878643
WT	PAM3	9	20	1	0.0816622
WT	PAM3	9	21	103	0.0823529
WT	PAM3	9	22	34	0.117647
WT	PAM3	9	23	219	0.0812488
WT	PAM3	9	24	130	0.117416
WT	PAM3	9	25	117	0.101316
WT	PAM3	9	26	266	0.0933937
WT	PAM3	9	27	146	0.0871795
WT	PAM3	9	28	501	0.0823382
WT	PAM3	9	29	89	0.0778942
WT	PAM3	9	30	106	0.0837384
WT	PAM3	9	31	213	0.0784754
WT	PAM3	9	32	196	0.0875324
WT	PAM3	9	33	63	0.0832919
WT	PAM3	9	34	141	0
WT	PAM3	9	35	69	0.1001
WT	PAM3	9	36	336	0.0786181
WT	PAM3	9	37	272	0.074927
WT	PAM3	9	38	488	0.101961
WT	PAM3	9	39	199	0.0979225
WT	PAM3	9	40	182	0.101269
WT	PAM3	9	41	521	0.0805529
WT	PAM3	9	42	110	0.103912
WT	PAM3	9	43	456	0.0894419
WT	PAM3	9	44	84	0.144323
WT	PAM3	9	45	2	0.0864884
WT	PAM3	9	46	216	0
WT	PAM3	9	47	77	0.168473
WT	PAM3	9	48	355	0.0893091
WT	PAM3	9	49	240	0.103922
WT	PAM3	9	50	588	0.0826797
WT	PAM3	9	51	126	0.0815381
WT	PAM3	9	52	450	0.100801
WT	PAM3	9	53	233	0.0961601
WT	PAM3	9	54	213	0.0812325
WT	PAM3	9	55	51	0.0931839
[truncated: 1,527 more rows]

## Sheet: Fig. 5A
WT	KO		WT	KO
PBS	PBS		MOI 50:1	MOI 50:1
52967	65689		103151	130556
57143	60295.3		118407	178739
52902.7	52120.7		137580	153524
52791	54829.3		136628	156566
55038	56605.7		147944	177897

## Sheet: Fig. 5B
WT	KO		WT	KO
PBS	PBS		MOI 100:1	MOI 100:1
2625	2296.5		2605.5	2538.5
2165	2613		2331.5	2592.5
4869.5	3469.5		4251.5	2955.5
628	627		210	232

## Sheet: Fig. 5C
WT	KO		WT	KO
PBS	PBS		pHrodo	pHrodo
0.050093	0.105333		55.8	43.2
0.072333	0.040333		58.7667	33.1667
0.00425667	0		74.9	66.1667

## Sheet: Fig. 5D
WT	KO		WT	KO
PBS	PBS		MOI 50:1	MOI 50:1
19.65	16.15		953.5	934
30.25	19.15		961.5	1140
32.8	30.7		45.5	49.5
	36.45		181	177.5

## Sheet: Fig. 6A
CCL2	CCL2	CCL2		CCL3	CCL3	CCL3		CCL4	CCL4	CCL4		CXCL1	CXCL1	CXCL1		CXCL10	CXCL10	CXCL10
Normal	MF IA/IB	MF IIA/B + IVA2		Normal	MF IA/IB	MF IIA/B + IVA2		Normal	MF IA/IB	MF IIA/B + IVA2		Normal	MF IA/IB	MF IIA/B + IVA2		Normal	MF IA/IB	MF IIA/B + IVA2
5.83853	3.99456	4.94048		0.988491	5.78573	3.95537		1.50803	5.98352	3.36883		2.98596	1.16578	1.94735		0.546329	8.50363	6.25644
4.54113	4.82421	4.60636		0.625699	3.20853	4.4919		1.06182	3.27959	5.06881		0.635863	2.40772	1.1467		0.464752	5.2353	6.63307
3.90258	4.24016	3.92835		0.865095	0.592983	4.15405		1.22395	1.64663	4.3344		1.69823	1.17205	1.96803		0.197519	6.02862	5.01977
	0	4.70985			0.874029	4.85479			0	2.95849			0	2.04324			2.63151	2.11417
	4.75779	5.14663			3.94284	4.81072			3.05635	4.49298			5.15735	3.42533			3.38246	4.37754
	5.14467	5.77314			3.29453	3.99929			3.45878	2.87636			2.37717	2.78534			5.30953	2.68009
	4.96893	3.86776			4.11359	3.03721			3.56446	2.29965			2.02207	2.10611			4.48157	4.09888
	4.91637	4.83769			2.6352	2.79202			3.90951	3.94814			1.27604	2.55562			6.66116	6.17208
	5.80126	4.74359			3.54742	4.25419			2.69052	4.52265			3.43185	2.79035			6.3204	5.27382
	4.8554	5.48291			2.77064	2.04863			3.07299	2.2619			1.79238	3.42105			5.30144	4.08404
	5.05108	4.00393			3.54791	1.76312			2.02078	2.89772			1.44884	1.5576			3.30294	6.11377
	5.79448	4.49249			4.41984	2.94259			4.44478	4.56569			5.64139	2.71583			5.12373	4.95883
	4.22404	4.64768			3.75517	4.58827			5.04391	5.99645			0.263684	1.45547			7.60405	5.01695
	3.8162	3.83687			2.86475	2.53478			0.971241	3.5683			1.1445	1.25962			6.92795	5.0156
	4.3821	7.07418			1.57548	5.3157			3.35408	4.6237			0	4.2755			6.99895	8.85679
	4.40454	5.96363			3.14294	3.11888			2.08212	3.43884			2.39281	3.74445			3.35131	8.663
	6.31826	6.52938			3.82626	5.04493			3.40237	4.2295			5.43888	5.90077			6.0114	6.87849
	4.87942	5.29885			3.34456	5.09589			2.91035	3.7327			3.69776	4.34458			2.35207	3.37944
	5.3579	4.74391			2.17701	3.26043			1.2073	1.76479			3.20546	2.20796			4.0362	5.00004
	4.65098	3.87854			2.09601	2.10696			1.39755	3.94643			0.550806	1.02943			4.50726	4.76873
	5.06345	3.93831			2.59974	2.95722			3.46408	4.61459			2.04671	0.536499			6.8621	5.31144
	4.35248				2.9454				2.57544				2.18632				8.10969
	5.05387				2.76488				2.9319				2.11758				3.60215
	5.4952				4.81579				5.30612				4.45825				7.4645
	4.39287				0				1.99037				0.127685				5.0304
	5.35414				2.20146				2.2335				2.07197				2.45842
	4.46611				2.89503				2.40383				2.19833				2.85074
	4.40157				2.65603				2.86282				1.11552				6.42018

[truncated: 18 more sheets: Fig. 6B, Fig. 6C, Fig. S2A, Fig. S2B, Fig. S2C, Fig. S2E, Fig. S3B, Fig. S3E, Fig. S3F, Fig. S3G, Fig. S4A, Fig. S4B, Fig. S5A, Fig. S5B, Fig. S5C, Fig. S6D, Fig. S6E, Fig. S6F]
